# Supplementary material for: (1′S,4′S)-5-(2,5-Dimethyl­phen­yl)-4′-meth­oxy-6-oxa-3-aza­spiro­[bicyclo­[3.1.0]hexane-2,1′-cyclo­hexa­n]-4-one
Source: Acta Crystallogr Sect E Struct Rep Online. 2013 Feb 28;69(Pt 3):o453. doi: 10.1107/S1600536813005138 (PMC3588543; doi:10.1107/S1600536813005138)
Supplement: Supplementary file 1 [file e-69-0o453-sup1.cif]

##############################################################################
#                                                                            #
# This CIF contains the data in a paper accepted for publication in          #
# Acta Crystallographica Section E. It conforms to the requirements of       #
# Notes for Authors for Acta Crystallographica Section E, and has been       #
# peer reviewed under the auspices of the IUCr Commission on Journals.       #
#                                                                            #
# Full details of the Crystallographic Information File format               #
# are given in the paper "The Crystallographic Information File (CIF):       #
# a New Standard Archive File for Crystallography" by S. R. Hall, F. H.      #
# Allen and I. D. Brown [Acta Cryst. (1991), A47, 655-685].                  #
#                                                                            #
# The current version of the core CIF dictionary is obtainable from          #
# ftp://ftp.iucr.org/pub/cif_core.dic.                                       #
#                                                                            #
# Software is freely available for graphical display of the structure(s)     #
# in this CIF. For information consult the CIF software page                 #
# http://www.iucr.org/resources/cif/software.                                #
#                                                                            #
# This file may be used for bona fide research purposes within the           #
# scientific community so long as proper attribution is given to the journal # 
# article from which it was obtained.                                        #
#                                                                            #
##############################################################################
data_global
_audit_creation_method     SHELXL-97
_journal_date_recd_electronic     2013-01-30
_journal_date_accepted     2013-02-22
_journal_name_full     'Acta Crystallographica, Section E'
_journal_year     2013
_journal_volume     69
_journal_issue      3
_journal_page_first     o453
_journal_page_last     o453
_journal_paper_category     QO
_journal_paper_doi     10.1107/S1600536813005138
_journal_coeditor_code     SU2559
_publ_contact_author_name     'Jin-Hao Zhao'
_publ_contact_author_address     'Zhejiang University, Hangzhou, China'
_publ_contact_author_email     'jinhaozhao@zju.edu.cn'
_publ_contact_author_fax     '086 571 86430193'
_publ_contact_author_phone     '0571-86971902'
_publ_section_title
;\
(1'<i>S</i>,4'<i>S</i>)-5-(2,5-Dimethylphenyl)-4'-methoxy-6-oxa-3-\
azaspiro[bicyclo[3.1.0]hexane-2,1'-cyclohexan]-4-one
;
loop_
    _publ_author_name
    _publ_author_footnote
    _publ_author_address
    'He, Xing-Rui' .
;
College of Pharmaceutical Science,
Zhejiang University of Technology,
Hangzhou 310032,
People's Republic of China
;
    'Xu, Bing-Rong' .
;
College of Pharmaceutical Science,
Zhejiang University of Technology,
Hangzhou 310032,
People's Republic of China
;
    'Cheng, Jing-Li' .
;
Institute of Pesticide and Environmental Toxicology,
Zhejiang University,
Hangzhou 310029,
People's Republic of China
;
    'Zhao, Jin-Hao' .
;
Institute of Pesticide and Environmental Toxicology,
Zhejiang University,
Hangzhou 310029,
People's Republic of China
;
data_I
_chemical_name_systematic
;\
(1'<i>S</i>,4'<i>S</i>)-5-(2,5-Dimethylphenyl)-4'-methoxy-6-oxa-\
3-azaspiro[bicyclo[3.1.0]hexane-2,1'-cyclohexan]-4-one
;
_chemical_name_common     ?
_chemical_formula_moiety     'C18 H23 N O3'
_chemical_formula_sum     'C18 H23 N O3'
_chemical_formula_iupac     'C18 H23 N O3'
_chemical_formula_weight     301.37
_chemical_melting_point     ?
_symmetry_cell_setting     monoclinic
_symmetry_space_group_name_H-M     'P 21/n'
_symmetry_space_group_name_Hall     '-P 2yn'
loop_
    _symmetry_equiv_pos_site_id
    _symmetry_equiv_pos_as_xyz
    1 x,y,z
    2 1/2-x,1/2+y,1/2-z
    3 -x,-y,-z
    4 1/2+x,1/2-y,1/2+z
_cell_length_a     9.1932(4)
_cell_length_b     9.8139(4)
_cell_length_c     17.6979(7)
_cell_angle_alpha     90.00
_cell_angle_beta     91.1980(10)
_cell_angle_gamma     90.00
_cell_volume     1596.38(11)
_cell_formula_units_Z     4
_cell_measurement_reflns_used     9900
_cell_measurement_theta_min     3.0
_cell_measurement_theta_max     27.4
_cell_measurement_temperature     296(2)
_exptl_crystal_description     block
_exptl_crystal_colour     colourless
_exptl_crystal_size_max     0.53
_exptl_crystal_size_mid     0.38
_exptl_crystal_size_min     0.36
_exptl_crystal_density_diffrn     1.254
_exptl_crystal_density_meas     ?
_exptl_crystal_density_method     'not measured'
_exptl_crystal_F_000     648
_exptl_absorpt_coefficient_mu     0.085
_exptl_absorpt_correction_type     multi-scan
_exptl_absorpt_process_details     '(ABSCOR; Higashi, 1995)'
_exptl_absorpt_correction_T_min     0.9464
_exptl_absorpt_correction_T_max     0.9701
_exptl_special_details
;
Spectroscopic data for the title compound:
^1^H NMR (500 MHz, CDCl~3~): 7.28 (s, 1H, Ph---H), 7.21 (s,
1H, Ph---H), 7.11 (s, 1H, Ph---H), 5.57 (s, 1H, --NH--), 3.80 (d, J = 2.65 Hz,
1H, --CH---O---C--), 3.40--3.39 (m, 1H, --CH---O--), 3.37 (s, 3H, --OCH3),
2.35 (s, 3H, Ph---Me), 2.33 (s, 3H, Ph---Me), 2.04--2.00 (m, 1H,
Cyclohexane-H1), 1.94--1.82 (m, 4H, Cyclohexane-H4), 1.75--1.62 (m, 3H,
Cyclohexane-H3); ^13^C NMR (125 MHz, CDCl~3~): 171.4, 135.4, 133.7, 130.1,
129.8, 128.8, 128.5, 75.3, 64.9, 62.8, 57.0, 55.7, 31.7, 28.2, 27.1, 26.4,
20.8, 19.3.
;
_diffrn_ambient_temperature     296(2)
_diffrn_radiation_type     MoK\a
_diffrn_radiation_wavelength     0.71073
_diffrn_radiation_source     'rotating anode'
_diffrn_radiation_monochromator     graphite
_diffrn_measurement_device_type     'Rigaku R-AXIS RAPID/ZJUG'
_diffrn_measurement_method     \w
_diffrn_detector_area_resol_mean     10.00
_diffrn_reflns_number     15333
_diffrn_reflns_av_R_equivalents     0.0395
_diffrn_reflns_av_sigmaI/netI     0.0315
_diffrn_reflns_theta_min     3.04
_diffrn_reflns_theta_max     27.45
_diffrn_reflns_theta_full     27.45
_diffrn_measured_fraction_theta_max     0.998
_diffrn_measured_fraction_theta_full     0.998
_diffrn_reflns_limit_h_min     -11
_diffrn_reflns_limit_h_max     11
_diffrn_reflns_limit_k_min     -12
_diffrn_reflns_limit_k_max     12
_diffrn_reflns_limit_l_min     -22
_diffrn_reflns_limit_l_max     22
_diffrn_standards_number     ?
_diffrn_standards_interval_count     ?
_diffrn_standards_interval_time     ?
_diffrn_standards_decay_%     ?
_refine_special_details
;
Refinement of <i>F</i>^2^ against ALL reflections. The weighted <i>R</i>-factor
<i>wR</i> and goodness of fit <i>S</i> are based on <i>F</i>^2^, conventional
<i>R</i>-factors <i>R</i> are based on <i>F</i>, with <i>F</i> set to zero for
negative <i>F</i>^2^. The threshold expression of <i>F</i>^2^ >
\s(<i>F</i>^2^) is used only for calculating <i>R</i>-factors(gt) <i>etc</i>.
and is not relevant to the choice of reflections for refinement.
<i>R</i>-factors based on <i>F</i>^2^ are statistically about twice as large
as those based on <i>F</i>, and <i>R</i>- factors based on ALL data will be
even larger.
;
_reflns_number_total     3629
_reflns_number_gt     2407
_reflns_threshold_expression     I>2sigma(I)
_refine_ls_structure_factor_coef     Fsqd
_refine_ls_matrix_type     full
_refine_ls_R_factor_all     0.0721
_refine_ls_R_factor_gt     0.0451
_refine_ls_wR_factor_gt     0.1024
_refine_ls_wR_factor_ref     0.1221
_refine_ls_goodness_of_fit_ref     1.002
_refine_ls_restrained_S_all     1.002
_refine_ls_number_reflns     3629
_refine_ls_number_parameters     203
_refine_ls_number_restraints     0
_refine_ls_hydrogen_treatment     constr
_refine_ls_weighting_scheme     calc
_refine_ls_weighting_details
         'calc w=1/[\s^2^(Fo^2^)+(0.0501P)^2^+0.4587P] where P=(Fo^2^+2Fc^2^)/3'
_atom_sites_solution_hydrogens     geom
_atom_sites_solution_primary     direct
_atom_sites_solution_secondary     difmap
_refine_ls_shift/su_max     0.000
_refine_ls_shift/su_mean     0.000
_refine_diff_density_max     0.256
_refine_diff_density_min     -0.232
_refine_ls_extinction_method     'SHELXL97 (Sheldrick, 2008)'
_refine_ls_extinction_coef     0.049(3)
_refine_ls_extinction_expression
                                  'Fc^*^=kFc[1+0.001xFc^2^\l^3^/sin(2\q)]^-1/4^'
loop_
    _atom_type_symbol
    _atom_type_description
    _atom_type_scat_dispersion_real
    _atom_type_scat_dispersion_imag
    _atom_type_scat_source
    'C' 'C' 0.0033 0.0016
                         'International Tables Vol C Tables 4.2.6.8 and 6.1.1.4'
    'H' 'H' 0.0000 0.0000
                         'International Tables Vol C Tables 4.2.6.8 and 6.1.1.4'
    'N' 'N' 0.0061 0.0033
                         'International Tables Vol C Tables 4.2.6.8 and 6.1.1.4'
    'O' 'O' 0.0106 0.0060
                         'International Tables Vol C Tables 4.2.6.8 and 6.1.1.4'
_computing_data_collection     'PROCESS-AUTO (Rigaku, 2006)'
_computing_cell_refinement     'PROCESS-AUTO (Rigaku, 2006)'
_computing_data_reduction     'CrystalStructure (Rigaku,2007)'
_computing_structure_solution     'SHELXS97 (Sheldrick, 2008)'
_computing_structure_refinement     'SHELXL97 (Sheldrick, 2008)'
_computing_molecular_graphics     'ORTEP-3 for Windows (Farrugia, 2012)'
_computing_publication_material     'WinGX (Farrugia, 2012)'
loop_
    _atom_site_type_symbol
    _atom_site_label
    _atom_site_fract_x
    _atom_site_fract_y
    _atom_site_fract_z
    _atom_site_U_iso_or_equiv
    _atom_site_thermal_displace_type
    _atom_site_calc_flag
    _atom_site_refinement_flags
    _atom_site_occupancy
    _atom_site_disorder_assembly
    _atom_site_disorder_group
    O O1 0.60742(14) 0.85489(13) 0.31242(7) 0.0625(4) Uani d . 1.000 . .
    O O2 0.42952(12) 0.79911(13) 0.47491(7) 0.0565(4) Uani d . 1.000 . .
    O O3 1.09024(13) 0.91600(12) 0.60804(7) 0.0563(4) Uani d . 1.000 . .
    N N1 0.71200(14) 0.84251(13) 0.43139(7) 0.0448(4) Uani d . 1.000 . .
    C C1 0.60987(17) 0.81496(16) 0.37776(9) 0.0436(5) Uani d . 1.000 . .
    C C2 0.49630(16) 0.72456(16) 0.41369(9) 0.0423(5) Uani d . 1.000 . .
    C C3 0.54729(17) 0.70679(17) 0.49249(9) 0.0468(5) Uani d . 1.000 . .
    C C4 0.69248(17) 0.77653(16) 0.50507(8) 0.0418(5) Uani d . 1.000 . .
    C C5 0.81229(19) 0.67175(16) 0.52153(10) 0.0494(5) Uani d . 1.000 . .
    C C6 0.96044(18) 0.73875(18) 0.53488(10) 0.0520(6) Uani d . 1.000 . .
    C C7 0.95550(18) 0.84352(17) 0.59826(9) 0.0482(5) Uani d . 1.000 . .
    C C8 0.83812(18) 0.94787(17) 0.58211(9) 0.0491(5) Uani d . 1.000 . .
    C C9 0.68976(18) 0.88081(18) 0.56940(9) 0.0499(5) Uani d . 1.000 . .
    C C10 1.2063(2) 0.8335(2) 0.63718(12) 0.0688(7) Uani d . 1.000 . .
    C C11 0.39938(16) 0.63409(15) 0.36728(9) 0.0406(5) Uani d . 1.000 . .
    C C12 0.45709(17) 0.52733(16) 0.32516(9) 0.0444(5) Uani d . 1.000 . .
    C C13 0.3604(2) 0.44859(18) 0.28230(9) 0.0524(6) Uani d . 1.000 . .
    C C14 0.21297(19) 0.47469(18) 0.27957(9) 0.0515(5) Uani d . 1.000 . .
    C C15 0.15504(17) 0.58089(18) 0.32083(9) 0.0479(5) Uani d . 1.000 . .
    C C16 0.25058(17) 0.65911(16) 0.36478(9) 0.0455(5) Uani d . 1.000 . .
    C C17 0.61810(19) 0.4977(2) 0.32605(11) 0.0622(7) Uani d . 1.000 . .
    C C18 -0.00622(19) 0.6083(2) 0.31909(12) 0.0702(8) Uani d . 1.000 . .
    H H1 0.78430 0.89560 0.42300 0.0540 Uiso c R 1.000 . .
    H H3 0.52710 0.62120 0.51880 0.0560 Uiso c R 1.000 . .
    H H5A 0.78730 0.61940 0.56590 0.0590 Uiso c R 1.000 . .
    H H5B 0.81810 0.60930 0.47920 0.0590 Uiso c R 1.000 . .
    H H6A 1.03190 0.66930 0.54780 0.0620 Uiso c R 1.000 . .
    H H6B 0.99050 0.78300 0.48870 0.0620 Uiso c R 1.000 . .
    H H7 0.93360 0.79660 0.64560 0.0580 Uiso c R 1.000 . .
    H H8A 0.86290 0.99970 0.53750 0.0590 Uiso c R 1.000 . .
    H H8B 0.83310 1.01070 0.62430 0.0590 Uiso c R 1.000 . .
    H H9A 0.61800 0.95040 0.55750 0.0600 Uiso c R 1.000 . .
    H H9B 0.66110 0.83580 0.61550 0.0600 Uiso c R 1.000 . .
    H H10A 1.17290 0.78150 0.67940 0.1030 Uiso c R 1.000 . .
    H H10B 1.28570 0.89070 0.65330 0.1030 Uiso c R 1.000 . .
    H H10C 1.23840 0.77260 0.59840 0.1030 Uiso c R 1.000 . .
    H H13 0.39640 0.37600 0.25460 0.0630 Uiso c R 1.000 . .
    H H14 0.15190 0.42050 0.24970 0.0620 Uiso c R 1.000 . .
    H H16 0.21370 0.73030 0.39330 0.0550 Uiso c R 1.000 . .
    H H17A 0.63690 0.42140 0.29380 0.0930 Uiso c R 1.000 . .
    H H17B 0.65020 0.47680 0.37670 0.0930 Uiso c R 1.000 . .
    H H17C 0.66960 0.57610 0.30820 0.0930 Uiso c R 1.000 . .
    H H18A -0.04210 0.60580 0.26780 0.1050 Uiso c R 1.000 . .
    H H18B -0.02450 0.69660 0.34030 0.1050 Uiso c R 1.000 . .
    H H18C -0.05480 0.54010 0.34810 0.1050 Uiso c R 1.000 . .
loop_
    _atom_site_aniso_label
    _atom_site_aniso_U_11
    _atom_site_aniso_U_22
    _atom_site_aniso_U_33
    _atom_site_aniso_U_12
    _atom_site_aniso_U_13
    _atom_site_aniso_U_23
    O1 0.0669(8) 0.0706(8) 0.0493(7) -0.0175(6) -0.0146(6) 0.0190(6)
    O2 0.0454(7) 0.0587(7) 0.0656(8) 0.0023(5) 0.0056(6) -0.0174(6)
    O3 0.0560(7) 0.0530(7) 0.0590(7) -0.0094(6) -0.0168(6) 0.0124(6)
    N1 0.0435(7) 0.0462(7) 0.0445(7) -0.0098(6) -0.0046(6) 0.0091(6)
    C1 0.0428(8) 0.0416(8) 0.0460(8) -0.0011(7) -0.0061(7) 0.0053(7)
    C2 0.0392(8) 0.0400(8) 0.0477(8) 0.0023(6) 0.0018(7) -0.0008(7)
    C3 0.0500(9) 0.0447(8) 0.0457(9) -0.0055(7) 0.0038(7) 0.0000(7)
    C4 0.0460(9) 0.0418(8) 0.0376(8) -0.0044(7) -0.0015(6) 0.0031(6)
    C5 0.0621(11) 0.0392(8) 0.0467(9) 0.0000(7) -0.0062(8) 0.0012(7)
    C6 0.0525(10) 0.0466(9) 0.0565(10) 0.0056(8) -0.0084(8) -0.0006(8)
    C7 0.0546(10) 0.0473(9) 0.0422(8) -0.0091(8) -0.0077(7) 0.0068(7)
    C8 0.0597(10) 0.0428(8) 0.0447(8) -0.0027(8) -0.0033(7) -0.0049(7)
    C9 0.0516(10) 0.0507(9) 0.0473(9) -0.0008(8) 0.0013(7) -0.0048(7)
    C10 0.0639(12) 0.0686(12) 0.0728(13) -0.0008(10) -0.0226(10) 0.0132(10)
    C11 0.0376(8) 0.0394(8) 0.0447(8) -0.0024(6) 0.0008(6) 0.0038(7)
    C12 0.0436(9) 0.0453(9) 0.0443(8) 0.0033(7) 0.0020(7) 0.0015(7)
    C13 0.0612(11) 0.0516(9) 0.0444(9) 0.0018(8) 0.0022(8) -0.0059(8)
    C14 0.0548(10) 0.0572(10) 0.0421(8) -0.0102(8) -0.0050(7) 0.0001(8)
    C15 0.0407(8) 0.0556(10) 0.0474(9) -0.0055(7) -0.0013(7) 0.0081(8)
    C16 0.0419(9) 0.0428(8) 0.0519(9) 0.0001(7) 0.0028(7) 0.0002(7)
    C17 0.0528(11) 0.0624(11) 0.0715(12) 0.0123(9) 0.0046(9) -0.0057(10)
    C18 0.0423(10) 0.0888(15) 0.0793(14) -0.0067(10) -0.0036(9) -0.0021(12)
_geom_special_details
;
 Bond distances, angles etc. have been calculated using the
 rounded fractional coordinates. All su's are estimated
 from the variances of the (full) variance-covariance matrix.
 The cell esds are taken into account in the estimation of
 distances, angles and torsion angles
;
loop_
    _geom_bond_atom_site_label_1
    _geom_bond_atom_site_label_2
    _geom_bond_site_symmetry_1
    _geom_bond_site_symmetry_2
    _geom_bond_distance
    _geom_bond_publ_flag
    O1 C1 . . 1.221(2) no
    O2 C2 . . 1.454(2) no
    O2 C3 . . 1.441(2) no
    O3 C7 . . 1.436(2) no
    O3 C10 . . 1.427(2) no
    N1 C1 . . 1.348(2) no
    N1 C4 . . 1.4703(19) no
    N1 H1 . . 0.8600 no
    C1 C2 . . 1.520(2) no
    C2 C3 . . 1.472(2) no
    C2 C11 . . 1.492(2) no
    C3 C4 . . 1.512(2) no
    C4 C9 . . 1.532(2) no
    C4 C5 . . 1.530(2) no
    C5 C6 . . 1.526(2) no
    C6 C7 . . 1.523(2) no
    C7 C8 . . 1.511(2) no
    C8 C9 . . 1.527(2) no
    C11 C12 . . 1.397(2) no
    C11 C16 . . 1.390(2) no
    C12 C17 . . 1.508(2) no
    C12 C13 . . 1.391(2) no
    C13 C14 . . 1.379(3) no
    C14 C15 . . 1.385(2) no
    C15 C16 . . 1.392(2) no
    C15 C18 . . 1.506(2) no
    C3 H3 . . 0.9800 no
    C5 H5A . . 0.9700 no
    C5 H5B . . 0.9700 no
    C6 H6A . . 0.9700 no
    C6 H6B . . 0.9700 no
    C7 H7 . . 0.9800 no
    C8 H8A . . 0.9700 no
    C8 H8B . . 0.9700 no
    C9 H9A . . 0.9700 no
    C9 H9B . . 0.9700 no
    C10 H10A . . 0.9600 no
    C10 H10B . . 0.9600 no
    C10 H10C . . 0.9600 no
    C13 H13 . . 0.9300 no
    C14 H14 . . 0.9300 no
    C16 H16 . . 0.9300 no
    C17 H17A . . 0.9600 no
    C17 H17B . . 0.9600 no
    C17 H17C . . 0.9600 no
    C18 H18A . . 0.9600 no
    C18 H18B . . 0.9600 no
    C18 H18C . . 0.9600 no
loop_
    _geom_angle_atom_site_label_1
    _geom_angle_atom_site_label_2
    _geom_angle_atom_site_label_3
    _geom_angle_site_symmetry_1
    _geom_angle_site_symmetry_2
    _geom_angle_site_symmetry_3
    _geom_angle
    _geom_angle_publ_flag
    C2 O2 C3 . . . 61.14(10) no
    C7 O3 C10 . . . 113.52(13) no
    C1 N1 C4 . . . 116.10(13) no
    C4 N1 H1 . . . 122.00 no
    C1 N1 H1 . . . 122.00 no
    O1 C1 C2 . . . 125.77(15) no
    N1 C1 C2 . . . 107.27(13) no
    O1 C1 N1 . . . 126.96(15) no
    O2 C2 C11 . . . 116.94(12) no
    O2 C2 C1 . . . 108.82(12) no
    O2 C2 C3 . . . 58.99(10) no
    C3 C2 C11 . . . 128.73(14) no
    C1 C2 C11 . . . 121.65(14) no
    C1 C2 C3 . . . 104.93(13) no
    O2 C3 C4 . . . 113.84(13) no
    C2 C3 C4 . . . 110.39(13) no
    O2 C3 C2 . . . 59.87(10) no
    N1 C4 C9 . . . 111.67(13) no
    N1 C4 C3 . . . 101.10(12) no
    N1 C4 C5 . . . 111.35(13) no
    C5 C4 C9 . . . 109.29(13) no
    C3 C4 C5 . . . 110.70(13) no
    C3 C4 C9 . . . 112.57(13) no
    C4 C5 C6 . . . 112.11(13) no
    C5 C6 C7 . . . 111.38(14) no
    O3 C7 C8 . . . 107.34(13) no
    O3 C7 C6 . . . 112.60(13) no
    C6 C7 C8 . . . 110.52(13) no
    C7 C8 C9 . . . 111.60(14) no
    C4 C9 C8 . . . 111.66(13) no
    C2 C11 C16 . . . 119.24(14) no
    C2 C11 C12 . . . 120.73(13) no
    C12 C11 C16 . . . 120.01(14) no
    C11 C12 C17 . . . 121.51(14) no
    C11 C12 C13 . . . 117.53(15) no
    C13 C12 C17 . . . 120.96(15) no
    C12 C13 C14 . . . 122.16(16) no
    C13 C14 C15 . . . 120.64(16) no
    C14 C15 C16 . . . 117.67(15) no
    C14 C15 C18 . . . 120.83(15) no
    C16 C15 C18 . . . 121.48(15) no
    C11 C16 C15 . . . 121.98(15) no
    O2 C3 H3 . . . 120.00 no
    C2 C3 H3 . . . 119.00 no
    C4 C3 H3 . . . 120.00 no
    C4 C5 H5A . . . 109.00 no
    C4 C5 H5B . . . 109.00 no
    C6 C5 H5A . . . 109.00 no
    C6 C5 H5B . . . 109.00 no
    H5A C5 H5B . . . 108.00 no
    C5 C6 H6A . . . 109.00 no
    C5 C6 H6B . . . 109.00 no
    C7 C6 H6A . . . 109.00 no
    C7 C6 H6B . . . 109.00 no
    H6A C6 H6B . . . 108.00 no
    O3 C7 H7 . . . 109.00 no
    C6 C7 H7 . . . 109.00 no
    C8 C7 H7 . . . 109.00 no
    C7 C8 H8A . . . 109.00 no
    C7 C8 H8B . . . 109.00 no
    C9 C8 H8A . . . 109.00 no
    C9 C8 H8B . . . 109.00 no
    H8A C8 H8B . . . 108.00 no
    C4 C9 H9A . . . 109.00 no
    C4 C9 H9B . . . 109.00 no
    C8 C9 H9A . . . 109.00 no
    C8 C9 H9B . . . 109.00 no
    H9A C9 H9B . . . 108.00 no
    O3 C10 H10A . . . 109.00 no
    O3 C10 H10B . . . 110.00 no
    O3 C10 H10C . . . 109.00 no
    H10A C10 H10B . . . 109.00 no
    H10A C10 H10C . . . 109.00 no
    H10B C10 H10C . . . 109.00 no
    C12 C13 H13 . . . 119.00 no
    C14 C13 H13 . . . 119.00 no
    C13 C14 H14 . . . 120.00 no
    C15 C14 H14 . . . 120.00 no
    C11 C16 H16 . . . 119.00 no
    C15 C16 H16 . . . 119.00 no
    C12 C17 H17A . . . 109.00 no
    C12 C17 H17B . . . 109.00 no
    C12 C17 H17C . . . 109.00 no
    H17A C17 H17B . . . 109.00 no
    H17A C17 H17C . . . 109.00 no
    H17B C17 H17C . . . 110.00 no
    C15 C18 H18A . . . 109.00 no
    C15 C18 H18B . . . 109.00 no
    C15 C18 H18C . . . 109.00 no
    H18A C18 H18B . . . 109.00 no
    H18A C18 H18C . . . 109.00 no
    H18B C18 H18C . . . 109.00 no
loop_
    _geom_torsion_atom_site_label_1
    _geom_torsion_atom_site_label_2
    _geom_torsion_atom_site_label_3
    _geom_torsion_atom_site_label_4
    _geom_torsion_site_symmetry_1
    _geom_torsion_site_symmetry_2
    _geom_torsion_site_symmetry_3
    _geom_torsion_site_symmetry_4
    _geom_torsion
    _geom_torsion_publ_flag
    C2 O2 C3 C4 . . . . 100.60(14) no
    C3 O2 C2 C1 . . . . -96.47(14) no
    C3 O2 C2 C11 . . . . 120.88(16) no
    C10 O3 C7 C8 . . . . 169.18(14) no
    C10 O3 C7 C6 . . . . -68.97(18) no
    C4 N1 C1 C2 . . . . 2.84(18) no
    C4 N1 C1 O1 . . . . -177.41(15) no
    C1 N1 C4 C5 . . . . 113.01(15) no
    C1 N1 C4 C9 . . . . -124.52(15) no
    C1 N1 C4 C3 . . . . -4.60(17) no
    N1 C1 C2 O2 . . . . 62.13(16) no
    O1 C1 C2 C11 . . . . 22.9(2) no
    O1 C1 C2 O2 . . . . -117.63(17) no
    O1 C1 C2 C3 . . . . -179.43(16) no
    N1 C1 C2 C11 . . . . -157.31(14) no
    N1 C1 C2 C3 . . . . 0.32(17) no
    O2 C2 C11 C16 . . . . 22.8(2) no
    C1 C2 C11 C12 . . . . 63.6(2) no
    C1 C2 C3 C4 . . . . -3.17(17) no
    C3 C2 C11 C12 . . . . -88.3(2) no
    C3 C2 C11 C16 . . . . 93.3(2) no
    C1 C2 C3 O2 . . . . 103.25(13) no
    C11 C2 C3 C4 . . . . 152.30(15) no
    O2 C2 C11 C12 . . . . -158.82(14) no
    C1 C2 C11 C16 . . . . -114.81(17) no
    O2 C2 C3 C4 . . . . -106.43(14) no
    C11 C2 C3 O2 . . . . -101.28(17) no
    O2 C3 C4 C9 . . . . 58.71(17) no
    C2 C3 C4 C9 . . . . 123.80(14) no
    O2 C3 C4 N1 . . . . -60.56(15) no
    O2 C3 C4 C5 . . . . -178.64(13) no
    C2 C3 C4 C5 . . . . -113.55(15) no
    C2 C3 C4 N1 . . . . 4.53(16) no
    C3 C4 C5 C6 . . . . -179.75(13) no
    N1 C4 C5 C6 . . . . 68.63(17) no
    C3 C4 C9 C8 . . . . 178.88(13) no
    C5 C4 C9 C8 . . . . 55.45(17) no
    C9 C4 C5 C6 . . . . -55.21(18) no
    N1 C4 C9 C8 . . . . -68.20(17) no
    C4 C5 C6 C7 . . . . 55.95(18) no
    C5 C6 C7 C8 . . . . -55.29(18) no
    C5 C6 C7 O3 . . . . -175.32(13) no
    O3 C7 C8 C9 . . . . 179.04(12) no
    C6 C7 C8 C9 . . . . 55.90(17) no
    C7 C8 C9 C4 . . . . -56.98(17) no
    C2 C11 C12 C13 . . . . -178.99(15) no
    C2 C11 C12 C17 . . . . 1.2(2) no
    C16 C11 C12 C13 . . . . -0.6(2) no
    C16 C11 C12 C17 . . . . 179.58(15) no
    C2 C11 C16 C15 . . . . 178.10(15) no
    C12 C11 C16 C15 . . . . -0.3(2) no
    C11 C12 C13 C14 . . . . 1.2(2) no
    C17 C12 C13 C14 . . . . -179.01(16) no
    C12 C13 C14 C15 . . . . -0.8(3) no
    C13 C14 C15 C16 . . . . -0.1(2) no
    C13 C14 C15 C18 . . . . -178.94(16) no
    C14 C15 C16 C11 . . . . 0.7(2) no
    C18 C15 C16 C11 . . . . 179.49(16) no
loop_
    _geom_hbond_atom_site_label_D
    _geom_hbond_atom_site_label_H
    _geom_hbond_atom_site_label_A
    _geom_hbond_site_symmetry_A
    _geom_hbond_distance_DH
    _geom_hbond_distance_HA
    _geom_hbond_distance_DA
    _geom_hbond_angle_DHA
    _geom_hbond_publ_flag
    N1 H1 O3 3_776 0.86 2.25 3.0760(17) 160 yes
    C9 H9A O2 3_676 0.97 2.56 3.413(2) 147 yes
