# Supplementary material for: (1′S,4′S)-5-(2,5-Dimethyl­phen­yl)-4′-meth­oxy-6-oxa-3-aza­spiro­[bicyclo­[3.1.0]hexane-2,1′-cyclo­hexa­n]-4-one
Source: Acta Crystallogr Sect E Struct Rep Online. 2013 Feb 28;69(Pt 3):o453. doi: 10.1107/S1600536813005138 (PMC3588543; doi:10.1107/S1600536813005138)
Supplement: Supplementary file 3 [file e-69-0o453-Isup4.hkl]

#
# h,k,l, Fc-squared, Fo-squared, sigma(Fo-squared) and status flag
#
data_I
_shelx_title ' lcl-f in P 21/n'
_shelx_refln_list_code          4
_shelx_F_calc_maximum      154.88
_exptl_crystal_F_000       648.00
_reflns_d_resolution_high  0.7710
 
loop_
 _symmetry_equiv_pos_as_xyz
 'x, y, z'
 '-x+1/2, y+1/2, -z+1/2'
 '-x, -y, -z'
 'x-1/2, -y-1/2, z-1/2'
 
_cell_length_a     9.1932
_cell_length_b     9.8139
_cell_length_c    17.6979
_cell_angle_alpha  90.000
_cell_angle_beta   91.198
_cell_angle_gamma  90.000
 
_shelx_F_squared_multiplier     1.000
 
loop_
 _refln_index_h
 _refln_index_k
 _refln_index_l
 _refln_F_squared_calc
 _refln_F_squared_meas
 _refln_F_squared_sigma
 _refln_observed_status
   2   0   0      104.85      110.06      2.30 o
   4   0   0       90.03       81.02      3.71 o
   6   0   0        3.33        4.80      2.34 o
   8   0   0       23.27       23.30      4.53 o
  10   0   0       53.89       56.25      5.05 o
   1   1   0     1594.98     1652.91     11.50 o
   2   1   0     1545.70     1591.00     13.43 o
   3   1   0      122.23      113.25      2.16 o
   4   1   0     2110.62     2287.89     23.80 o
   5   1   0     1108.74     1185.91     12.77 o
   6   1   0       89.92       90.34      3.52 o
   7   1   0       26.92       29.93      2.20 o
   8   1   0      126.11      137.66      3.46 o
   9   1   0       17.11       17.56      2.48 o
  10   1   0        6.04        5.96      1.73 o
  11   1   0       10.10       10.35      2.96 o
   0   2   0     1979.26     1867.52     19.73 o
   1   2   0     2489.83     2517.60     20.03 o
   2   2   0      840.55      800.92      6.23 o
   3   2   0        3.52        2.80      0.66 o
   4   2   0     1827.81     2043.77     22.36 o
   5   2   0       91.57       89.00      1.91 o
   6   2   0       60.47       56.23      2.03 o
   7   2   0       54.54       64.84      2.80 o
   8   2   0       42.93       41.09      2.24 o
   9   2   0       11.83       10.71      2.22 o
  10   2   0       18.24       18.53      2.38 o
  11   2   0        3.97        0.11      1.33 o
   1   3   0     2953.39     3057.74     25.42 o
   2   3   0      672.19      677.41      6.07 o
   3   3   0     2285.26     2494.75     21.41 o
   4   3   0      291.88      270.46      3.35 o
   5   3   0       51.74       41.70      1.87 o
   6   3   0       66.49       70.79      2.14 o
   7   3   0        0.72       -0.10      0.97 o
   8   3   0        0.10       -0.22      0.83 o
   9   3   0        0.33        0.32      1.10 o
  10   3   0        8.94        9.19      2.23 o
  11   3   0        0.82       -1.08      1.78 o
   0   4   0      633.21      590.41      7.34 o
   1   4   0      288.34      296.97      3.52 o
   2   4   0      585.37      548.65      5.52 o
   3   4   0        5.54        9.66      1.13 o
   4   4   0       91.88       97.51      2.31 o
   5   4   0        0.48       -0.08      0.70 o
   6   4   0       87.69       94.15      3.45 o
   7   4   0      458.35      452.64      6.68 o
   8   4   0        6.71        7.28      1.66 o
   9   4   0        1.88        1.75      1.31 o
  10   4   0       29.48       36.60      2.60 o
  11   4   0       34.30       41.73      3.45 o
   1   5   0       14.67       20.49      1.25 o
   2   5   0       41.71       30.71      1.51 o
   3   5   0      250.73      257.76      3.45 o
   4   5   0       28.98       23.42      1.26 o
   5   5   0      311.07      312.99      4.97 o
   6   5   0       83.12       84.73      2.47 o
   7   5   0      254.20      270.81      5.50 o
   8   5   0       12.68       13.30      2.12 o
   9   5   0        3.72        2.56      1.49 o
  10   5   0       17.13       18.76      2.31 o
   0   6   0      530.28      542.99      8.43 o
   1   6   0      340.72      330.88      4.23 o
   2   6   0      362.32      321.10      5.19 o
   3   6   0      134.62      144.45      3.47 o
   4   6   0        5.95        7.07      1.11 o
   5   6   0      111.61      102.28      3.08 o
   6   6   0      186.98      174.51      3.74 o
   7   6   0       13.71       21.33      2.84 o
   8   6   0        0.00        1.52      1.42 o
   9   6   0       14.79       14.45      2.45 o
  10   6   0        1.33        1.81      1.87 o
   1   7   0        0.57        0.21      0.81 o
   2   7   0       42.47       46.95      2.24 o
   3   7   0        0.12        0.03      0.88 o
   4   7   0       15.16       12.32      1.77 o
   5   7   0       63.84       64.71      2.49 o
   6   7   0       67.20       65.21      3.24 o
   7   7   0        3.26        3.90      1.61 o
   8   7   0        3.63        4.20      1.92 o
   9   7   0       10.62        9.82      2.23 o
   0   8   0       24.16       27.33      2.87 o
   1   8   0       37.32       36.92      2.15 o
   2   8   0       18.26       23.79      2.05 o
   3   8   0      384.60      376.77      6.09 o
   4   8   0       33.39       35.04      2.49 o
   5   8   0      279.09      276.10      5.81 o
   6   8   0        0.14        2.21      1.44 o
   7   8   0       18.30       26.21      3.09 o
   8   8   0        1.99        5.51      2.68 o
   9   8   0        8.05       12.79      2.82 o
   1   9   0        0.04        1.15      1.25 o
   2   9   0      103.17      101.45      3.03 o
   3   9   0       11.75       13.31      1.82 o
   4   9   0       77.15       75.61      2.88 o
   5   9   0       20.37       23.93      2.06 o
   6   9   0        1.25        1.53      1.29 o
   7   9   0        2.38        3.21      1.98 o
   8   9   0        2.28        1.21      3.02 o
   0  10   0       36.33       45.32      3.37 o
   1  10   0       10.94       12.02      1.87 o
   2  10   0       48.05       53.62      2.59 o
   3  10   0        6.09        5.22      1.60 o
   4  10   0       10.93       11.97      1.85 o
   5  10   0        1.41        1.98      1.50 o
   6  10   0        1.03        2.63      2.05 o
   7  10   0        4.49        5.96      2.17 o
   1  11   0       26.20       27.48      3.25 o
   2  11   0        3.54        4.16      1.75 o
   3  11   0        0.01        1.01      1.40 o
   4  11   0        0.00        1.04      1.44 o
   5  11   0        0.00        0.13      1.38 o
   6  11   0        0.13       -1.49      3.05 o
   0  12   0        1.18        1.94      2.29 o
   1  12   0       30.40       33.13      3.70 o
   2  12   0       14.79       10.52      2.29 o
   3  12   0        8.58        7.60      2.42 o
 -11   0   1       19.80       -0.42      2.46 o
  -9   0   1      238.62      222.99      6.61 o
  -7   0   1       61.94       64.16      4.88 o
  -5   0   1       77.10       60.67      3.76 o
  -3   0   1      638.05      652.40      9.13 o
   3   0   1      247.68      238.50      6.17 o
   5   0   1      297.93      274.94      8.05 o
   7   0   1      773.53      692.32     18.98 o
   9   0   1        0.01        1.36      1.68 o
  11   0   1       76.53       97.64      6.71 o
 -11   1   1       52.80       65.73      3.31 o
 -10   1   1        0.88       -0.23      1.39 o
  -9   1   1       39.91       40.13      2.39 o
  -8   1   1      211.90      181.80      4.80 o
  -7   1   1      119.33      110.29      3.13 o
  -6   1   1       18.89       23.97      1.47 o
  -5   1   1      303.93      278.76      3.81 o
  -4   1   1     1879.85     2079.74     23.89 o
  -3   1   1      172.81      171.47      2.82 o
  -2   1   1      573.34      525.22      6.31 o
  -1   1   1    12173.04    10497.82    114.31 o
   1   1   1       17.46       23.06      0.49 o
   2   1   1      262.94      219.60      2.54 o
   3   1   1       24.43       22.53      1.14 o
   4   1   1      185.26      216.99      3.92 o
   5   1   1       98.21      116.14      2.19 o
   6   1   1       51.67       48.27      1.71 o
   7   1   1     1105.94     1074.77     13.49 o
   8   1   1        4.92        6.63      1.76 o
   9   1   1       43.32       38.73      2.28 o
  10   1   1       28.96       32.04      1.89 o
  11   1   1       38.24       52.02      5.82 o
 -11   2   1       13.57        6.43      5.40 o
 -10   2   1       12.57       18.69      2.36 o
  -9   2   1        0.33        1.39      1.33 o
  -8   2   1      251.61      230.88      4.43 o
  -7   2   1      133.79      130.37      2.75 o
  -6   2   1       22.00       24.83      1.35 o
  -5   2   1       55.76       59.74      1.57 o
  -4   2   1     2952.43     3088.76     34.06 o
  -3   2   1        8.46       14.91      0.88 o
  -2   2   1     1139.29     1181.09      9.18 o
  -1   2   1        1.20        1.29      0.66 o
   0   2   1     3327.21     3417.37     27.11 o
   1   2   1     5380.36     5806.79     65.67 o
   2   2   1     3565.52     3862.53     32.76 o
   3   2   1      546.97      528.68      4.48 o
   4   2   1       32.26       30.34      1.68 o
   5   2   1      124.81      110.08      2.33 o
   6   2   1       90.63       85.36      2.21 o
   7   2   1        5.43        7.88      1.80 o
   8   2   1      316.84      332.25      5.51 o
   9   2   1       10.60        6.85      1.59 o
  10   2   1        0.42       -0.30      1.35 o
  11   2   1       25.55       22.87      8.04 o
 -11   3   1        4.82       12.69      3.36 o
 -10   3   1        1.90        1.58      1.59 o
  -9   3   1        1.11        2.00      1.63 o
  -8   3   1       12.99        9.19      1.45 o
  -7   3   1      201.99      202.28      3.55 o
  -6   3   1        1.65        2.65      0.94 o
  -5   3   1      519.52      526.04      6.78 o
  -4   3   1      495.06      475.89      5.29 o
  -3   3   1      539.70      536.82      5.74 o
  -2   3   1     1351.48     1378.57     11.34 o
  -1   3   1      150.52      130.36      1.76 o
   0   3   1     1632.82     1451.40     12.56 o
   1   3   1      160.15      133.01      3.00 o
   2   3   1      588.29      558.30      5.06 o
   3   3   1      328.29      341.19      3.35 o
   4   3   1       11.15       11.12      1.07 o
   5   3   1       34.10       36.19      1.80 o
   6   3   1      394.04      372.40      5.45 o
   7   3   1      251.44      234.21      4.01 o
   8   3   1      297.79      298.25      5.48 o
   9   3   1        2.06        1.49      1.32 o
  10   3   1       70.12       82.52      4.02 o
  11   3   1        2.22        3.36      3.04 o
 -11   4   1        8.36        7.89      2.13 o
 -10   4   1       11.05       10.07      1.98 o
  -9   4   1        7.83        5.20      1.64 o
  -8   4   1       11.46       14.92      1.66 o
  -7   4   1       66.75       65.67      2.46 o
  -6   4   1       20.54       22.97      1.98 o
  -5   4   1       95.41       87.22      2.30 o
  -4   4   1     4375.46     4902.61     47.13 o
  -3   4   1      236.92      231.16      2.84 o
  -2   4   1      748.23      715.87      6.77 o
  -1   4   1      621.15      574.30      5.45 o
   0   4   1      182.82      176.22      2.45 o
   1   4   1       56.64       59.60      1.34 o
   2   4   1       80.79       66.97      1.78 o
   3   4   1      112.73      128.21      2.08 o
   4   4   1      983.43     1045.84      9.56 o
   5   4   1       26.51       27.05      1.58 o
   6   4   1       25.09       30.23      2.17 o
   7   4   1        4.87        4.04      2.05 o
   8   4   1        0.77        0.21      1.22 o
   9   4   1        0.34        1.09      1.46 o
  10   4   1        3.35        3.72      1.71 o
  11   4   1        3.67        5.57      2.82 o
 -10   5   1        3.37        5.34      2.20 o
  -9   5   1        0.38        1.78      1.40 o
  -8   5   1       16.59       30.21      2.27 o
  -7   5   1        4.50        4.85      1.32 o
  -6   5   1        1.93        2.00      1.29 o
  -5   5   1      135.68      138.48      3.16 o
  -4   5   1       86.10       95.57      2.07 o
  -3   5   1      219.46      216.69      2.95 o
  -2   5   1      111.49      130.03      2.23 o
  -1   5   1      274.69      249.05      3.33 o
   0   5   1       14.88       13.20      1.09 o
   1   5   1       37.27       43.72      1.73 o
   2   5   1        0.78        1.53      0.80 o
   3   5   1      558.11      589.14      6.92 o
   4   5   1        9.71        6.95      1.02 o
   5   5   1      180.32      190.57      3.12 o
   6   5   1       15.80       11.49      1.45 o
   7   5   1        1.31        2.99      1.46 o
   8   5   1       22.09       19.52      2.05 o
   9   5   1       49.67       61.46      2.94 o
  10   5   1        0.01       -0.55      1.26 o
 -10   6   1       23.29       32.34      5.16 o
  -9   6   1        1.29        0.50      1.35 o
  -8   6   1       19.44       15.80      2.96 o
  -7   6   1        0.03        0.40      1.22 o
  -6   6   1        9.33        8.96      1.64 o
  -5   6   1        0.27        1.12      0.91 o
  -4   6   1       42.67       49.22      1.82 o
  -3   6   1       28.30       33.24      1.46 o
  -2   6   1      524.48      559.94      6.56 o
  -1   6   1       51.70       57.61      2.57 o
   0   6   1       80.63       83.54      2.00 o
   1   6   1      573.22      555.84      6.12 o
   2   6   1       68.37       65.72      1.84 o
   3   6   1        2.61        6.17      1.29 o
   4   6   1        0.22        0.95      1.01 o
   5   6   1      988.98      953.07     10.80 o
   6   6   1        8.16        9.02      1.67 o
   7   6   1        7.04        8.19      1.87 o
   8   6   1        2.55        2.83      1.72 o
   9   6   1       11.20       12.09      2.53 o
  10   6   1        0.16        2.44      1.77 o
  -9   7   1        0.01       -0.50      1.19 o
  -8   7   1        1.85        5.61      1.92 o
  -7   7   1       43.15       35.97      2.86 o
  -6   7   1       50.58       53.66      2.67 o
  -5   7   1        1.66        2.86      1.13 o
  -4   7   1        1.64        1.46      0.95 o
  -3   7   1        0.27        0.26      0.83 o
  -2   7   1       15.80       21.15      1.81 o
  -1   7   1      231.35      240.56      3.62 o
   0   7   1       13.17       16.86      1.70 o
   1   7   1       16.74       13.93      1.55 o
   2   7   1      245.96      247.97      4.18 o
   3   7   1       53.10       55.55      2.03 o
   4   7   1      460.71      442.82      6.44 o
   5   7   1      343.73      346.76      6.26 o
   6   7   1       79.16       82.25      2.86 o
   7   7   1        2.05       -1.16      1.74 o
   8   7   1        1.27       -0.75      1.93 o
   9   7   1        1.38        2.66      2.25 o
  -9   8   1        6.35        6.18      1.91 o
  -8   8   1        0.05       -1.82      1.82 o
  -7   8   1        0.03        0.40      1.10 o
  -6   8   1       32.19       38.54      5.17 o
  -5   8   1      108.18      107.92      3.36 o
  -4   8   1       42.65       45.80      2.15 o
  -3   8   1      145.56      139.32      3.51 o
  -2   8   1        4.33        4.81      1.35 o
  -1   8   1        1.25        1.61      1.10 o
   0   8   1       70.68       72.51      2.95 o
   1   8   1        1.25        0.74      1.09 o
   2   8   1       24.55       23.97      2.01 o
   3   8   1      137.32      135.42      3.31 o
   4   8   1       20.13       20.19      1.78 o
   5   8   1        0.04       -0.05      1.03 o
   6   8   1        2.27        0.93      1.30 o
   7   8   1        4.75        3.26      2.20 o
   8   8   1       32.39       40.17      6.38 o
   9   8   1       18.68       14.52      6.06 o
  -8   9   1        6.62       10.24      2.94 o
  -7   9   1        6.21        4.41      2.08 o
  -6   9   1       11.94       18.32      2.33 o
  -5   9   1       21.03       18.56      2.14 o
  -4   9   1       14.33       11.79      2.06 o
  -3   9   1        1.52        2.04      1.23 o
  -2   9   1       12.25       10.22      1.60 o
  -1   9   1       92.23      101.78      2.83 o
   0   9   1       49.63       47.06      2.32 o
   1   9   1        2.31        4.27      1.38 o
   2   9   1      406.82      397.41      6.11 o
   3   9   1        6.99        7.94      1.59 o
   4   9   1        0.84        0.68      1.19 o
   5   9   1        4.49        4.77      1.63 o
   6   9   1        4.24        5.86      2.02 o
   7   9   1       12.22        8.63      2.20 o
   8   9   1       15.32       18.04      3.33 o
  -7  10   1        1.26        1.06      2.57 o
  -6  10   1        0.60       -0.35      1.36 o
  -5  10   1        0.02        1.07      1.25 o
  -4  10   1        0.00       -1.24      1.24 o
  -3  10   1        0.98        0.32      1.20 o
  -2  10   1       14.69       11.18      1.89 o
  -1  10   1        7.88        8.39      1.77 o
   0  10   1        0.30       -0.02      1.33 o
   1  10   1      141.75      143.88      4.21 o
   2  10   1       47.73       46.97      2.87 o
   3  10   1       37.61       33.79      4.09 o
   4  10   1        0.00       -0.28      1.31 o
   5  10   1        0.67        2.44      1.74 o
   6  10   1       11.77       12.96      2.56 o
   7  10   1        8.56        3.65      2.34 o
  -5  11   1        2.62        3.25      1.65 o
  -4  11   1        2.57        1.68      1.58 o
  -3  11   1        7.76        9.55      1.94 o
  -2  11   1      245.49      257.61      5.56 o
  -1  11   1        0.67       -0.76      2.10 o
   0  11   1        2.05        1.54      1.54 o
   1  11   1        0.00        1.44      1.49 o
   2  11   1        1.30        3.07      1.99 o
   3  11   1        9.49        6.35      2.21 o
   4  11   1        0.40        0.11      1.55 o
   5  11   1        0.20        1.52      1.80 o
  -3  12   1       11.14        7.32      2.39 o
  -2  12   1        0.58        1.30      1.52 o
  -1  12   1      114.60      124.12      4.54 o
   0  12   1        5.88        3.32      1.86 o
   1  12   1       22.21       13.32      3.83 o
   2  12   1        2.22        2.38      2.10 o
   3  12   1        2.53        1.48      1.77 o
 -10   0   2        7.54        6.63      5.23 o
  -8   0   2      806.73      757.71     21.32 o
  -6   0   2      100.89      107.77      5.08 o
  -4   0   2     3088.84     3595.41     81.20 o
  -2   0   2      228.36      208.65      4.10 o
   4   0   2       99.22       82.25      4.06 o
   6   0   2       82.73       88.11      5.42 o
   8   0   2      289.78      288.35      6.09 o
  10   0   2       31.18       34.66     11.59 o
 -11   1   2        3.32       -0.08      1.77 o
 -10   1   2       44.33       45.52      2.93 o
  -9   1   2        0.06       -0.40      1.29 o
  -8   1   2      182.54      178.37      4.91 o
  -7   1   2       63.72       69.16      2.36 o
  -6   1   2        1.64        1.98      1.06 o
  -5   1   2      320.53      312.57      4.86 o
  -4   1   2      351.04      301.13      4.67 o
  -3   1   2      528.13      516.04      6.03 o
  -2   1   2       84.71       86.01      2.29 o
  -1   1   2     2100.80     2170.81     20.06 o
   0   1   2     1717.35     1753.30     12.12 o
   1   1   2     2255.77     2371.75     17.75 o
   2   1   2     2006.57     2019.55     15.48 o
   3   1   2       85.87       76.13      1.49 o
   4   1   2      452.54      443.36      5.68 o
   5   1   2      143.11      145.16      2.35 o
   6   1   2      287.92      280.79      4.00 o
   7   1   2      279.44      284.07      5.22 o
   8   1   2      423.07      407.78      6.89 o
   9   1   2       19.44       27.42      2.58 o
  10   1   2        6.52        4.86      1.33 o
  11   1   2        0.01       -1.70      2.16 o
 -11   2   2        3.61        3.28      2.61 o
 -10   2   2        7.39        4.68      2.02 o
  -9   2   2        6.58       12.23      1.79 o
  -8   2   2       54.72       49.75      2.27 o
  -7   2   2       11.53       13.38      1.64 o
  -6   2   2       14.00       17.23      1.21 o
  -5   2   2      219.17      212.10      3.60 o
  -4   2   2      173.31      202.76      2.78 o
  -3   2   2     2239.28     2382.87     24.31 o
  -2   2   2      459.47      416.78      3.93 o
  -1   2   2     5017.56     5502.74     59.00 o
   0   2   2    19661.61    15295.20    874.02 o
   1   2   2     3332.17     3693.79     33.62 o
   2   2   2      468.08      430.41      4.21 o
   3   2   2      515.68      513.47      4.46 o
   4   2   2     2077.34     2364.80     25.87 o
   5   2   2        3.98        5.90      1.18 o
   6   2   2       80.17       81.80      2.25 o
   7   2   2       40.11       44.53      1.96 o
   8   2   2       90.24       93.84      2.78 o
   9   2   2        5.54        5.55      1.78 o
  10   2   2        1.93        3.56      1.54 o
  11   2   2       21.82       21.61      8.85 o
 -11   3   2        0.61        2.38      2.36 o
 -10   3   2        4.64        5.10      1.72 o
  -9   3   2        0.01       -0.08      1.15 o
  -8   3   2        6.11        6.55      1.63 o
  -7   3   2       37.24       39.78      2.32 o
  -6   3   2      162.21      162.18      2.75 o
  -5   3   2     1135.59     1176.06     12.35 o
  -4   3   2      828.39      843.80      9.64 o
  -3   3   2      733.54      733.28      7.12 o
  -2   3   2       29.81       28.99      0.79 o
  -1   3   2     6077.25     6163.17    236.11 o
   0   3   2      391.21      338.61      3.33 o
   1   3   2     2940.80     2956.48     27.15 o
   2   3   2       76.19       83.49      1.83 o
   3   3   2     1897.05     2136.25     18.21 o
   4   3   2      165.23      177.24      2.39 o
   5   3   2      103.43       96.75      2.43 o
   6   3   2       61.91       55.84      2.05 o
   7   3   2     1536.48     1603.69     19.55 o
   8   3   2       28.11       20.66      2.52 o
   9   3   2       10.28        8.59      1.71 o
  10   3   2       17.95       15.28      2.39 o
  11   3   2       46.91       58.96      4.77 o
 -11   4   2        3.60        4.24      2.11 o
 -10   4   2        0.17        1.03      1.58 o
  -9   4   2        9.70        6.92      1.92 o
  -8   4   2       69.18       69.15      2.62 o
  -7   4   2      155.31      151.01      3.12 o
  -6   4   2       43.46       42.77      1.89 o
  -5   4   2        0.43        0.31      1.05 o
  -4   4   2       39.86       38.34      1.51 o
  -3   4   2      301.63      256.18      2.81 o
  -2   4   2      252.95      227.99      2.69 o
  -1   4   2      638.37      613.19      5.90 o
   0   4   2      204.73      169.09      2.35 o
   1   4   2      356.83      314.14      3.21 o
   2   4   2     2000.58     1922.76     16.74 o
   3   4   2      404.24      411.32      4.80 o
   4   4   2       21.19       19.11      1.56 o
   5   4   2       26.23       28.56      1.53 o
   6   4   2       13.12       12.50      1.63 o
   7   4   2      140.96      156.75      4.42 o
   8   4   2        8.51        3.01      1.58 o
   9   4   2       13.42       14.32      2.27 o
  10   4   2        0.81        1.37      1.35 o
  11   4   2       39.24       54.09      4.58 o
 -10   5   2        9.03        7.55      1.92 o
  -9   5   2        8.64        6.81      2.01 o
  -8   5   2      150.72      170.62      4.00 o
  -7   5   2       64.56       65.45      2.40 o
  -6   5   2      357.54      353.34      7.20 o
  -5   5   2       84.71       79.71      2.73 o
  -4   5   2      356.44      365.44      4.35 o
  -3   5   2      324.38      282.50      3.25 o
  -2   5   2      244.43      234.23      2.85 o
  -1   5   2      390.34      359.09      3.99 o
   0   5   2      709.24      676.13      6.97 o
   1   5   2      377.73      342.58      3.98 o
   2   5   2      122.86      118.85      2.16 o
   3   5   2      800.77      880.00      9.45 o
   4   5   2      206.41      194.58      3.58 o
   5   5   2        0.66        0.99      1.03 o
   6   5   2      143.41      157.14      4.18 o
   7   5   2       13.35       12.02      1.90 o
   8   5   2        2.59        4.98      1.72 o
   9   5   2        0.16        0.22      1.61 o
  10   5   2        3.10        3.10      1.83 o
 -10   6   2       15.08       15.24      2.60 o
  -9   6   2        0.03        0.91      1.56 o
  -8   6   2       25.71       16.57      3.15 o
  -7   6   2       67.41       71.69      2.70 o
  -6   6   2       45.14       58.20      2.66 o
  -5   6   2      637.38      597.66      9.19 o
  -4   6   2       50.89       56.36      1.84 o
  -3   6   2     1031.09      996.80      9.71 o
  -2   6   2      505.26      491.92      5.71 o
  -1   6   2       14.80       14.18      1.18 o
   0   6   2       16.67       25.40      1.51 o
   1   6   2       73.73       92.08      2.14 o
   2   6   2       94.24       92.19      2.19 o
   3   6   2       69.37       70.14      2.09 o
   4   6   2       48.24       50.58      2.27 o
   5   6   2       37.82       35.63      2.02 o
   6   6   2        0.00        1.91      1.49 o
   7   6   2       26.17       20.67      3.32 o
   8   6   2       78.56       98.00      8.30 o
   9   6   2        1.36        3.55      2.05 o
  10   6   2        0.73        2.61      2.45 o
  -9   7   2        6.10        3.55      1.61 o
  -8   7   2        0.34        0.82      1.22 o
  -7   7   2       52.27       54.18      3.59 o
  -6   7   2       30.25       28.32      2.86 o
  -5   7   2        2.95        3.35      1.10 o
  -4   7   2       43.95       44.57      1.91 o
  -3   7   2      110.14      105.47      2.43 o
  -2   7   2       77.43       69.60      2.06 o
  -1   7   2       37.84       48.39      2.04 o
   0   7   2       11.23       16.39      1.37 o
   1   7   2       32.80       35.28      1.75 o
   2   7   2       50.41       45.67      1.98 o
   3   7   2       64.65       62.40      2.21 o
   4   7   2       80.46       82.63      2.62 o
   5   7   2       69.32       67.30      2.41 o
   6   7   2      186.25      207.71      4.31 o
   7   7   2        0.21        0.16      1.47 o
   8   7   2        0.10        0.71      2.09 o
   9   7   2        2.20        3.27      4.10 o
  -9   8   2        9.89        5.66      5.99 o
  -8   8   2        4.08        6.23      1.63 o
  -7   8   2        0.02        0.74      1.49 o
  -6   8   2       10.84       13.67      2.37 o
  -5   8   2      153.36      158.41      3.32 o
  -4   8   2        9.64       14.69      1.89 o
  -3   8   2       18.55       16.94      1.84 o
  -2   8   2        0.01        1.56      0.94 o
  -1   8   2       26.57       27.87      1.72 o
   0   8   2       31.01       33.27      2.06 o
   1   8   2        5.29        8.20      1.47 o
   2   8   2       60.68       60.57      2.41 o
   3   8   2       20.67       21.06      1.87 o
   4   8   2       42.75       40.95      2.30 o
   5   8   2        8.78        9.08      1.72 o
   6   8   2       41.85       50.70      3.23 o
   7   8   2        0.19        0.87      1.38 o
   8   8   2        0.87        1.73      1.98 o
   9   8   2        0.02        0.49      1.97 o
  -8   9   2        0.89       -0.63      3.32 o
  -7   9   2       31.19       48.24      4.70 o
  -6   9   2        2.78        4.89      1.93 o
  -5   9   2        8.75       10.41      1.65 o
  -4   9   2       27.67       36.97      3.09 o
  -3   9   2       85.58       87.97      3.34 o
  -2   9   2       13.26       12.88      1.91 o
  -1   9   2       84.13       90.61      3.65 o
   0   9   2       10.89        8.07      1.69 o
   1   9   2      110.57      107.91      2.99 o
   2   9   2        0.00       -0.28      1.16 o
   3   9   2       10.59       13.23      1.94 o
   4   9   2       26.82       20.22      1.98 o
   5   9   2        9.13        9.99      2.05 o
   6   9   2       59.69       63.11      3.26 o
   7   9   2        4.74        4.23      2.06 o
   8   9   2        6.73        6.58      2.43 o
  -7  10   2        6.70        4.61      3.61 o
  -6  10   2        2.95        4.07      2.22 o
  -5  10   2       38.90       38.44      3.94 o
  -4  10   2        6.62        7.01      1.87 o
  -3  10   2       23.56       23.29      2.87 o
  -2  10   2       14.51       13.51      1.98 o
  -1  10   2       38.69       43.35      2.75 o
   0  10   2        6.72        6.42      1.77 o
   1  10   2      394.13      403.36      6.32 o
   2  10   2        0.57       -0.49      1.22 o
   3  10   2       65.22       67.24      2.87 o
   4  10   2        6.18        5.68      1.94 o
   5  10   2       16.70       12.84      2.15 o
   6  10   2       64.14       75.13      4.34 o
   7  10   2        0.67        0.63      1.84 o
  -5  11   2        2.04        0.77      1.90 o
  -4  11   2        3.83        3.59      1.65 o
  -3  11   2        9.37        8.22      2.09 o
  -2  11   2      206.36      215.79      4.95 o
  -1  11   2        8.58        6.90      1.92 o
   0  11   2        8.17        7.09      2.09 o
   1  11   2        4.49        5.73      2.05 o
   2  11   2       11.74        8.64      2.26 o
   3  11   2        0.06        0.43      1.26 o
   4  11   2        0.00        1.06      1.54 o
   5  11   2        5.61        6.70      2.01 o
  -3  12   2        4.34        3.64      2.42 o
  -2  12   2       17.48       13.76      2.68 o
  -1  12   2        1.81        2.87      1.69 o
   0  12   2        0.43       -0.26      1.46 o
   1  12   2       12.70        8.93      2.57 o
   2  12   2        5.81        3.27      1.96 o
   3  12   2        7.59        4.88      2.17 o
 -11   0   3        2.16       -0.10      2.80 o
  -9   0   3       16.98       20.66      7.04 o
  -7   0   3        1.02        0.54      1.97 o
  -5   0   3     1709.58     1845.79     28.12 o
  -3   0   3     1214.29     1116.50     14.95 o
  -1   0   3        3.72        4.88      0.59 o
   1   0   3        1.41        4.97      1.18 o
   3   0   3       15.17       15.65      0.39 o
   5   0   3     1059.79     1119.30     25.62 o
   7   0   3      737.52      735.53     12.43 o
   9   0   3      114.82      125.60      4.59 o
  11   0   3       26.53       25.35     19.60 o
 -11   1   3        2.62        1.58      2.08 o
 -10   1   3       27.40       27.47      2.57 o
  -9   1   3       20.07       22.38      3.44 o
  -8   1   3       22.91       18.20      3.26 o
  -7   1   3      104.02       93.41      3.27 o
  -6   1   3        5.81        7.01      1.62 o
  -5   1   3       73.25       70.26      2.32 o
  -4   1   3      259.24      275.25      3.96 o
  -3   1   3      690.64      664.91      6.37 o
  -2   1   3       87.90       87.43      1.16 o
  -1   1   3    23988.51    18987.28    567.72 o
   0   1   3     5461.71     5568.12    163.31 o
   1   1   3      787.85      712.80      5.95 o
   2   1   3        0.69        0.81      0.29 o
   3   1   3     3289.81     3465.12    124.64 o
   4   1   3      161.01      185.64      3.29 o
   5   1   3       10.03        9.32      1.13 o
   6   1   3      184.42      185.90      2.88 o
   7   1   3      389.53      371.61      5.32 o
   8   1   3       61.77       54.82      1.98 o
   9   1   3       29.22       30.25      1.66 o
  10   1   3        0.07        0.37      0.99 o
  11   1   3        0.64       -0.51      2.20 o
 -11   2   3       10.20        7.05      5.58 o
 -10   2   3        4.80        5.42      1.92 o
  -9   2   3       12.04       10.94      1.74 o
  -8   2   3       88.21       87.02      2.77 o
  -7   2   3       33.99       34.24      1.69 o
  -6   2   3       52.09       61.45      1.81 o
  -5   2   3      143.56      156.81      2.36 o
  -4   2   3      929.97     1020.09      9.40 o
  -3   2   3      219.89      205.50      2.35 o
  -2   2   3     1207.23     1276.98      9.58 o
  -1   2   3     2086.98     2087.53     21.24 o
   0   2   3     4679.24     5145.71    127.01 o
   1   2   3      162.57      135.48      1.68 o
   2   2   3      933.42      885.93      7.28 o
   3   2   3      331.45      312.59      3.49 o
   4   2   3     3863.19     4525.43     49.79 o
   5   2   3      256.51      249.87      4.17 o
   6   2   3        0.01       -0.14      0.63 o
   7   2   3      118.19      119.48      3.24 o
   8   2   3      139.58      127.86      3.49 o
   9   2   3       30.00       26.19      2.58 o
  10   2   3        8.52        9.55      4.75 o
  11   2   3        4.72        8.80      4.68 o
 -11   3   3       12.67        5.38      4.48 o
 -10   3   3       15.26       14.71      6.19 o
  -9   3   3       16.20       13.62      1.88 o
  -8   3   3        2.01        0.72      1.17 o
  -7   3   3       35.23       32.67      1.71 o
  -6   3   3        3.12        3.32      1.02 o
  -5   3   3      409.21      410.36      4.63 o
  -4   3   3        8.17       12.06      1.04 o
  -3   3   3       43.31       50.71      1.32 o
  -2   3   3        0.62        0.88      0.33 o
  -1   3   3       56.00       51.64      0.90 o
   0   3   3     3338.30     3515.29     34.44 o
   1   3   3        9.04       17.11      1.03 o
   2   3   3      179.84      171.92      2.18 o
   3   3   3     1117.69     1295.06     12.42 o
   4   3   3     1371.14     1442.66     14.53 o
   5   3   3      160.05      168.17      2.82 o
   6   3   3       62.30       57.01      2.17 o
   7   3   3       82.40       73.60      3.40 o
   8   3   3        1.65        1.82      1.41 o
   9   3   3        0.06        1.55      1.60 o
  10   3   3       20.06       15.83      6.31 o
  11   3   3       13.60       17.52      7.16 o
 -11   4   3       11.79       12.14      3.85 o
 -10   4   3        2.62        3.01      2.20 o
  -9   4   3        1.67        1.19      1.29 o
  -8   4   3       29.17       36.10      4.05 o
  -7   4   3       89.46       94.37      2.47 o
  -6   4   3       32.33       32.62      2.06 o
  -5   4   3       94.97       87.92      2.07 o
  -4   4   3      962.69      958.25      9.96 o
  -3   4   3      246.05      210.10      2.47 o
  -2   4   3     1254.09     1287.68     11.07 o
  -1   4   3      298.80      292.76      2.96 o
   0   4   3     1224.96     1269.49     10.81 o
   1   4   3        6.44       11.66      1.63 o
   2   4   3       92.81       93.22      1.87 o
   3   4   3      450.71      508.54      5.01 o
   4   4   3      173.41      178.15      3.04 o
   5   4   3       57.04       53.80      1.83 o
   6   4   3      261.11      233.10      4.30 o
   7   4   3       89.07       99.46      3.20 o
   8   4   3        8.68        5.63      1.67 o
   9   4   3        1.33        1.89      1.31 o
  10   4   3        5.67        5.58      2.70 o
  11   4   3       11.21       16.65      3.68 o
 -10   5   3        3.92        3.85      1.83 o
  -9   5   3        2.62        2.63      1.45 o
  -8   5   3        2.49        0.77      1.08 o
  -7   5   3      396.91      374.73      8.56 o
  -6   5   3      131.37      127.55      2.97 o
  -5   5   3        2.63        2.39      0.99 o
  -4   5   3        0.10        1.32      0.64 o
  -3   5   3      780.27      737.01      6.81 o
  -2   5   3      118.89      107.85      1.81 o
  -1   5   3        0.02        0.89      0.62 o
   0   5   3        9.16        8.52      1.20 o
   1   5   3      180.23      188.31      2.65 o
   2   5   3      111.48       96.69      2.10 o
   3   5   3      750.89      758.37      7.96 o
   4   5   3       16.72       16.63      1.46 o
   5   5   3       57.07       55.34      2.15 o
   6   5   3      141.83      146.78      3.58 o
   7   5   3       39.70       53.47      3.62 o
   8   5   3       61.32       51.00      4.74 o
   9   5   3       43.28       49.76      4.33 o
  10   5   3        6.15        5.67      3.55 o
 -10   6   3        0.07        0.41      1.75 o
  -9   6   3        0.71        0.86      1.63 o
  -8   6   3       31.76       37.20      5.16 o
  -7   6   3       92.17      103.12      2.70 o
  -6   6   3      421.39      440.17      6.93 o
  -5   6   3       73.71       80.00      3.65 o
  -4   6   3      375.46      385.32      4.54 o
  -3   6   3      839.12      827.27      8.88 o
  -2   6   3       29.96       34.55      1.68 o
  -1   6   3      298.33      292.82      6.60 o
   0   6   3        3.92        2.42      1.05 o
   1   6   3      293.02      300.49      3.76 o
   2   6   3       32.64       29.40      1.47 o
   3   6   3        0.88        1.91      1.18 o
   4   6   3        8.68       11.26      1.46 o
   5   6   3       50.88       56.37      2.30 o
   6   6   3        2.33        1.08      1.23 o
   7   6   3        1.66        3.17      1.60 o
   8   6   3        2.26       -0.11      1.59 o
   9   6   3       14.48       14.48      4.04 o
  10   6   3        0.07        0.25      1.57 o
  -9   7   3        1.74        0.05      1.90 o
  -8   7   3       62.06       71.82      2.64 o
  -7   7   3        0.69        0.36      0.95 o
  -6   7   3      147.67      138.14      3.97 o
  -5   7   3       74.11       76.13      2.54 o
  -4   7   3       18.71       18.23      1.27 o
  -3   7   3      515.76      539.54      6.68 o
  -2   7   3        6.61        8.16      1.11 o
  -1   7   3        0.00        1.62      1.14 o
   0   7   3        0.34       -0.13      0.97 o
   1   7   3       36.30       46.95      2.12 o
   2   7   3      203.90      202.40      3.38 o
   3   7   3       11.71       12.37      1.45 o
   4   7   3      170.15      165.36      3.36 o
   5   7   3        2.17        2.87      1.35 o
   6   7   3       10.67       12.67      1.69 o
   7   7   3       25.90       35.51      2.80 o
   8   7   3        0.57       -0.34      1.61 o
   9   7   3        5.47        7.51      2.87 o
  -9   8   3        1.22        1.71      2.78 o
  -8   8   3        0.01        0.45      2.19 o
  -7   8   3        0.00        0.42      1.64 o
  -6   8   3        6.17        4.12      1.91 o
  -5   8   3       79.90       80.27      2.33 o
  -4   8   3       54.65       54.99      1.97 o
  -3   8   3        4.22        3.58      1.12 o
  -2   8   3       14.46       13.13      1.50 o
  -1   8   3       23.57       21.21      3.43 o
   0   8   3        6.19        8.47      1.63 o
   1   8   3      309.12      304.53      5.00 o
   2   8   3       61.09       62.00      2.71 o
   3   8   3      104.08      106.35      2.85 o
   4   8   3       11.02       11.03      1.74 o
   5   8   3       48.47       57.76      2.68 o
   6   8   3        6.94        5.93      1.57 o
   7   8   3       42.02       49.31      3.13 o
   8   8   3        0.02        0.34      1.65 o
   9   8   3        3.96        5.29      2.89 o
  -8   9   3        3.52        2.85      3.09 o
  -7   9   3        0.35        0.28      1.79 o
  -6   9   3       56.64       61.91      3.37 o
  -5   9   3       62.91       67.61      3.14 o
  -4   9   3       26.63       32.06      2.27 o
  -3   9   3       36.73       37.86      2.05 o
  -2   9   3        5.72        4.81      1.43 o
  -1   9   3        7.99        6.54      1.31 o
   0   9   3       85.19       86.97      2.68 o
   1   9   3       10.29       10.23      1.96 o
   2   9   3       41.39       40.72      2.43 o
   3   9   3        0.14       -0.47      1.14 o
   4   9   3       10.95       11.49      2.05 o
   5   9   3        5.77        4.42      1.81 o
   6   9   3        1.95        2.68      1.54 o
   7   9   3        9.45        9.31      2.23 o
   8   9   3        5.52        6.73      2.41 o
  -7  10   3        0.41       -1.57      2.97 o
  -6  10   3        8.70        7.10      3.86 o
  -5  10   3        3.49        3.18      1.34 o
  -4  10   3       10.53        8.02      1.86 o
  -3  10   3        8.22        8.93      1.90 o
  -2  10   3        0.21       -0.11      1.12 o
  -1  10   3       40.28       47.93      2.76 o
   0  10   3       40.76       44.07      3.29 o
   1  10   3      106.26      105.95      3.41 o
   2  10   3       34.25       36.17      4.61 o
   3  10   3       49.96       58.82      3.10 o
   4  10   3        1.29        1.90      1.99 o
   5  10   3        0.01        0.70      1.35 o
   6  10   3        2.37        2.11      1.66 o
   7  10   3        0.53        1.72      2.12 o
  -5  11   3       26.59       17.22      6.07 o
  -4  11   3        0.37       -0.54      1.02 o
  -3  11   3       67.22       69.28      6.53 o
  -2  11   3       23.37       27.03      3.19 o
  -1  11   3       63.11       72.91      3.47 o
   0  11   3       22.78       23.74      2.26 o
   1  11   3        0.00        0.54      1.38 o
   2  11   3        4.80        3.17      1.67 o
   3  11   3        0.06        0.79      1.56 o
   4  11   3        0.89        0.81      1.52 o
   5  11   3       20.62       18.06      2.87 o
  -3  12   3        1.39        3.14      2.04 o
  -2  12   3        0.29       -1.31      1.61 o
  -1  12   3       15.70       16.32      2.61 o
   0  12   3       28.49       31.79      3.05 o
   1  12   3        1.73        1.23      1.54 o
   2  12   3       40.18       45.56      7.10 o
   3  12   3        0.01        0.39      1.63 o
 -10   0   4       82.36       84.81      5.40 o
  -8   0   4      773.67      735.92     20.40 o
  -6   0   4       80.66       84.85      3.06 o
  -4   0   4       90.45       69.45      2.42 o
  -2   0   4      903.59      846.42     11.16 o
   0   0   4     2145.98     2143.80     27.89 o
   2   0   4      512.71      398.60     27.87 o
   4   0   4       52.30       63.33      4.20 o
   6   0   4     1593.81     1678.91     21.01 o
   8   0   4       23.69       19.11      1.17 o
  10   0   4        0.50        0.07      2.07 o
 -11   1   4        3.32        0.59      2.38 o
 -10   1   4       13.93       10.10      2.43 o
  -9   1   4       15.33       13.78      2.45 o
  -8   1   4       51.04       54.61      2.55 o
  -7   1   4        2.78        2.52      1.19 o
  -6   1   4       16.42       18.89      1.65 o
  -5   1   4       42.34       41.74      2.63 o
  -4   1   4      306.44      327.46      3.94 o
  -3   1   4        0.24        0.98      0.48 o
  -2   1   4     1056.59      969.32     10.98 o
  -1   1   4     7264.22     8085.27    206.42 o
   0   1   4     1963.22     1935.92     18.89 o
   1   1   4       43.97       45.47      1.59 o
   2   1   4       40.43       27.92      1.87 o
   3   1   4      712.96      730.52      8.53 o
   4   1   4       81.46       64.14      3.65 o
   5   1   4       42.96       42.48      2.37 o
   6   1   4       28.88       27.44      1.30 o
   7   1   4      533.64      529.45      6.96 o
   8   1   4       63.04       66.29      1.65 o
   9   1   4        2.99        2.02      0.73 o
  10   1   4        1.77       -0.28      1.66 o
  11   1   4       29.84       53.61     12.25 o
 -11   2   4        7.27        3.29      2.58 o
 -10   2   4       33.81       41.07      2.92 o
  -9   2   4       36.93       42.71      2.54 o
  -8   2   4       88.33       86.80      2.88 o
  -7   2   4      182.76      172.85      3.45 o
  -6   2   4       19.27       21.86      2.47 o
  -5   2   4      210.67      200.63      3.67 o
  -4   2   4       39.76       46.03      1.62 o
  -3   2   4       68.94       59.97      1.24 o
  -2   2   4      460.58      457.69      6.59 o
  -1   2   4     5560.64     6336.92     71.42 o
   0   2   4      665.74      636.37      6.43 o
   1   2   4      533.62      470.54      4.35 o
   2   2   4     1275.30     1293.81     12.85 o
   3   2   4     1012.24     1086.92      9.87 o
   4   2   4      384.45      372.44      6.40 o
   5   2   4        3.58        1.66      0.92 o
   6   2   4       13.84       18.80      1.58 o
   7   2   4      225.62      249.89      4.50 o
   8   2   4      381.36      360.80      5.42 o
   9   2   4        5.27        4.29      1.09 o
  10   2   4        0.02        0.55      2.25 o
  11   2   4       24.08       20.79      9.82 o
 -11   3   4        3.02        0.45      2.11 o
 -10   3   4        0.45        1.06      1.28 o
  -9   3   4       10.70       10.26      2.20 o
  -8   3   4        1.46        3.86      1.30 o
  -7   3   4      238.14      249.79      3.85 o
  -6   3   4      191.58      186.86      3.34 o
  -5   3   4        5.13        8.97      0.85 o
  -4   3   4      162.30      157.97      2.08 o
  -3   3   4      679.71      646.20      5.23 o
  -2   3   4      338.90      321.70      3.05 o
  -1   3   4       82.10       86.37      1.80 o
   0   3   4     3747.82     3994.17     34.62 o
   1   3   4      319.82      297.39      3.04 o
   2   3   4      516.67      525.52      4.71 o
   3   3   4     1028.17     1117.48      9.81 o
   4   3   4       11.39       10.77      0.86 o
   5   3   4       42.10       36.24      2.00 o
   6   3   4        8.14        7.87      3.75 o
   7   3   4       26.18       25.21      2.86 o
   8   3   4       23.27       18.86      2.11 o
   9   3   4        0.55        0.88      1.04 o
  10   3   4       13.54       12.50      6.74 o
  11   3   4       12.50       13.49      6.57 o
 -11   4   4        0.01        0.05      1.29 o
 -10   4   4       12.30       11.15      5.22 o
  -9   4   4        0.33        1.29      1.31 o
  -8   4   4      103.41       98.90      3.20 o
  -7   4   4       26.89       29.23      1.57 o
  -6   4   4       86.49       93.23      2.42 o
  -5   4   4      586.68      582.97      7.30 o
  -4   4   4       29.27       36.64      1.39 o
  -3   4   4     1207.07     1231.59     11.86 o
  -2   4   4      325.32      318.04      2.94 o
  -1   4   4      276.68      297.91      2.96 o
   0   4   4     2464.72     2843.51     24.80 o
   1   4   4       37.18       40.31      1.31 o
   2   4   4      114.89      126.88      2.29 o
   3   4   4      848.83      816.04      7.57 o
   4   4   4       84.10       75.85      1.78 o
   5   4   4      342.36      341.44      4.25 o
   6   4   4      198.96      206.31      5.42 o
   7   4   4       50.05       41.87      4.73 o
   8   4   4        4.03        8.11      3.94 o
   9   4   4        1.54       -0.79      1.90 o
  10   4   4        1.66        3.73      2.64 o
  11   4   4        4.94        8.23      3.80 o
 -10   5   4       11.81       16.89      5.18 o
  -9   5   4        8.29        6.06      1.81 o
  -8   5   4       74.43       77.11      2.57 o
  -7   5   4        0.17        0.73      0.78 o
  -6   5   4        2.08        4.05      0.93 o
  -5   5   4      964.68      944.59      9.27 o
  -4   5   4      636.13      596.46      8.57 o
  -3   5   4        0.22        3.13      0.63 o
  -2   5   4      114.15       82.62      1.43 o
  -1   5   4       26.14       31.05      1.36 o
   0   5   4       32.51       41.22      1.68 o
   1   5   4       81.57       90.12      2.10 o
   2   5   4        3.95        6.57      1.06 o
   3   5   4      124.69      110.23      2.71 o
   4   5   4      353.76      359.90      4.76 o
   5   5   4       36.92       41.01      1.98 o
   6   5   4       11.66        7.67      1.33 o
   7   5   4        8.84       12.27      1.95 o
   8   5   4       21.73       26.54      4.16 o
   9   5   4        3.27        5.15      1.85 o
  10   5   4       17.98       20.18      3.10 o
 -10   6   4        9.70        4.69      4.38 o
  -9   6   4       24.34       33.78      3.99 o
  -8   6   4       11.25       12.19      2.19 o
  -7   6   4       51.06       54.01      2.24 o
  -6   6   4       26.40       29.63      2.19 o
  -5   6   4       10.55       15.07      1.38 o
  -4   6   4       10.74        9.50      1.01 o
  -3   6   4      242.58      239.06      3.00 o
  -2   6   4        3.69        3.61      1.00 o
  -1   6   4        3.67        2.02      0.72 o
   0   6   4      157.39      134.37      2.45 o
   1   6   4      150.72      136.42      2.68 o
   2   6   4       55.08       64.24      1.88 o
   3   6   4       31.62       38.59      1.69 o
   4   6   4      185.21      185.28      3.40 o
   5   6   4       25.27       33.92      1.89 o
   6   6   4      153.58      161.17      3.34 o
   7   6   4        0.68        0.05      0.96 o
   8   6   4       12.85       19.51      2.77 o
   9   6   4        3.46        4.40      2.30 o
  10   6   4        0.35        0.30      1.81 o
  -9   7   4        0.00        1.68      2.57 o
  -8   7   4       44.48       52.66      2.19 o
  -7   7   4        0.00        1.70      1.11 o
  -6   7   4       20.79       16.30      2.14 o
  -5   7   4       33.16       35.51      1.90 o
  -4   7   4       73.44       70.59      1.79 o
  -3   7   4       10.02        7.60      1.08 o
  -2   7   4       40.01       45.48      1.85 o
  -1   7   4       16.21       15.79      1.46 o
   0   7   4      126.59      134.66      2.78 o
   1   7   4       26.12       27.37      1.66 o
   2   7   4        0.39        1.13      1.01 o
   3   7   4       31.18       31.15      1.87 o
   4   7   4       82.11       81.36      2.63 o
   5   7   4      119.55      111.57      3.28 o
   6   7   4        1.31        4.12      1.45 o
   7   7   4        7.02        9.17      1.88 o
   8   7   4       58.27       71.35      4.26 o
   9   7   4        3.08        5.85      2.89 o
  -9   8   4        0.27       -0.25      3.04 o
  -8   8   4        0.22        0.18      2.23 o
  -7   8   4        9.82       12.47      4.24 o
  -6   8   4        4.07        3.97      1.31 o
  -5   8   4      186.25      197.25      5.15 o
  -4   8   4       43.72       41.61      2.48 o
  -3   8   4       65.41       66.34      2.24 o
  -2   8   4       10.96       12.01      1.61 o
  -1   8   4       14.97       12.83      1.68 o
   0   8   4        3.23        4.64      1.28 o
   1   8   4      561.15      539.54      6.74 o
   2   8   4       80.57       79.42      2.90 o
   3   8   4        1.46        2.71      1.43 o
   4   8   4      111.95      115.59      3.53 o
   5   8   4      176.01      193.26      5.59 o
   6   8   4        9.17        6.86      1.75 o
   7   8   4        5.56        2.97      1.77 o
   8   8   4        6.74        4.06      2.35 o
  -8   9   4        3.90        5.62      3.81 o
  -7   9   4        3.90        3.72      3.42 o
  -6   9   4        1.88        3.19      2.72 o
  -5   9   4        1.18        1.24      0.94 o
  -4   9   4       22.81       24.94      2.93 o
  -3   9   4       75.37       73.74      2.79 o
  -2   9   4        4.59        2.01      1.39 o
  -1   9   4        0.99        2.01      1.12 o
   0   9   4       21.26       22.42      1.99 o
   1   9   4       10.13       10.44      1.74 o
   2   9   4      378.43      374.93      6.78 o
   3   9   4       37.90       41.97      2.34 o
   4   9   4       38.85       43.99      2.57 o
   5   9   4       24.46       24.91      2.24 o
   6   9   4       63.81       74.57      3.41 o
   7   9   4        0.28        1.92      1.60 o
   8   9   4       25.95       32.10      4.32 o
  -7  10   4        1.75        0.60      2.68 o
  -6  10   4        0.03        1.35      2.95 o
  -5  10   4       24.24       25.67      4.36 o
  -4  10   4        4.13        3.51      1.24 o
  -3  10   4       96.77       96.60      3.65 o
  -2  10   4       91.50       98.65      3.39 o
  -1  10   4        1.76        2.24      1.47 o
   0  10   4       25.90       29.03      2.14 o
   1  10   4       22.40       23.97      3.04 o
   2  10   4       77.74       84.33      3.25 o
   3  10   4        4.08        3.67      1.72 o
   4  10   4       39.36       46.99      3.22 o
   5  10   4        8.26        4.10      2.03 o
   6  10   4       24.73       11.16      6.02 o
   7  10   4        0.57        2.43      1.79 o
  -5  11   4        4.48        5.77      3.57 o
  -4  11   4        1.44       -0.06      2.23 o
  -3  11   4        4.44        3.19      1.61 o
  -2  11   4        9.42       10.26      1.90 o
  -1  11   4       67.99       73.50      3.08 o
   0  11   4        3.24        2.76      1.92 o
   1  11   4        1.79        1.33      1.63 o
   2  11   4        0.92        1.87      1.59 o
   3  11   4        1.85       -0.34      1.52 o
   4  11   4        2.89        1.67      1.80 o
   5  11   4        2.36        1.93      2.01 o
  -3  12   4        9.89        8.90      3.38 o
  -2  12   4        2.05        1.42      1.44 o
  -1  12   4        4.09        4.04      1.91 o
   0  12   4       20.54       24.73      3.63 o
   1  12   4       19.45       19.66      4.00 o
   2  12   4        1.36        2.06      1.71 o
   3  12   4        3.79        1.81      1.89 o
 -11   0   5        3.84        0.29      4.95 o
  -9   0   5      305.21      287.22     11.35 o
  -7   0   5       50.00       39.98      2.70 o
  -5   0   5     2264.40     2392.48     37.73 o
  -3   0   5      572.99      561.97      8.27 o
  -1   0   5     9932.27     8889.62    140.21 o
   1   0   5        0.73        1.98      1.28 o
   3   0   5     1380.19     1257.84     26.91 o
   5   0   5      754.56      744.01     13.21 o
   7   0   5      351.70      368.86     12.97 o
   9   0   5       25.02       22.02      3.93 o
  11   0   5       76.15      109.70     19.10 o
 -11   1   5        0.90       -0.18      1.64 o
 -10   1   5        0.72        1.80      1.80 o
  -9   1   5       20.38       25.10      6.89 o
  -8   1   5        0.29        1.15      1.35 o
  -7   1   5        1.70        0.44      1.00 o
  -6   1   5        1.15        0.20      1.00 o
  -5   1   5      431.77      411.34      5.32 o
  -4   1   5      442.48      493.58      6.11 o
  -3   1   5      547.76      499.46      5.08 o
  -2   1   5        9.10       11.48      0.76 o
  -1   1   5     2071.03     2046.04     17.16 o
   0   1   5    13610.41    12739.98    421.25 o
   1   1   5       94.19       92.26      1.64 o
   2   1   5       23.01       18.57      0.83 o
   3   1   5      524.10      519.48      7.55 o
   4   1   5       67.44       68.78      1.52 o
   5   1   5      211.68      208.31      2.99 o
   6   1   5      441.04      418.86      5.49 o
   7   1   5        0.76        0.79      0.84 o
   8   1   5       47.06       48.29      1.89 o
   9   1   5       16.41       14.32      1.21 o
  10   1   5        2.30        3.78      2.48 o
  11   1   5       30.14       47.38      8.83 o
 -11   2   5        1.56        2.60      2.19 o
 -10   2   5        0.25        0.28      1.28 o
  -9   2   5       39.56       46.31      2.60 o
  -8   2   5       49.29       40.86      2.23 o
  -7   2   5       13.37       16.91      1.78 o
  -6   2   5        6.72        5.66      1.17 o
  -5   2   5      317.34      311.49      4.55 o
  -4   2   5      135.30      134.61      2.41 o
  -3   2   5      211.68      200.56      2.55 o
  -2   2   5     1234.11     1158.32     14.01 o
  -1   2   5     1004.94      922.22      6.92 o
   0   2   5     5313.77     5791.02     52.08 o
   1   2   5       71.88       76.29      1.44 o
   2   2   5       25.73       26.40      0.96 o
   3   2   5      278.59      295.48      3.22 o
   4   2   5      345.11      384.84      5.05 o
   5   2   5        9.85        5.93      0.88 o
   6   2   5      133.85      134.34      2.79 o
   7   2   5      506.41      500.50     12.00 o
   8   2   5       45.95       40.37      3.95 o
   9   2   5       13.49       11.44      2.35 o
  10   2   5        1.23        0.71      1.91 o
  11   2   5        1.93       -0.08      1.73 o
 -11   3   5        0.01       -0.24      1.73 o
 -10   3   5        8.29        6.84      3.13 o
  -9   3   5        4.46        3.10      1.37 o
  -8   3   5       25.01       28.07      1.74 o
  -7   3   5      176.96      168.51      3.24 o
  -6   3   5      457.99      444.78      7.94 o
  -5   3   5      103.86       99.57      1.85 o
  -4   3   5        2.54        0.38      0.78 o
  -3   3   5      105.42       90.01      2.77 o
  -2   3   5     1027.48     1105.23     12.47 o
  -1   3   5     1215.58     1182.98     11.69 o
   0   3   5      323.63      356.84      4.94 o
   1   3   5      456.29      380.76      3.55 o
   2   3   5     1037.78     1038.99      9.99 o
   3   3   5     1347.36     1410.98     13.24 o
   4   3   5      962.94      961.78      9.32 o
   5   3   5       17.95       24.74      1.08 o
   6   3   5      118.61      111.52      2.98 o
   7   3   5      704.32      687.44     11.10 o
   8   3   5       38.55       37.65      2.06 o
   9   3   5       21.18       27.73      3.03 o
  10   3   5        9.16        4.58      2.83 o
  11   3   5        0.38       -0.79      3.28 o
 -11   4   5        0.33        0.25      1.50 o
 -10   4   5        3.42        2.12      2.35 o
  -9   4   5        0.22       -0.18      1.15 o
  -8   4   5        6.66        6.79      1.50 o
  -7   4   5       60.30       59.02      2.19 o
  -6   4   5      228.27      236.64      3.41 o
  -5   4   5       88.28       91.00      2.07 o
  -4   4   5        0.49        0.15      0.39 o
  -3   4   5      165.99      178.11      3.83 o
  -2   4   5       97.33       90.68      1.77 o
  -1   4   5      314.20      292.33      2.85 o
   0   4   5      193.93      180.30      2.27 o
   1   4   5      173.25      166.54      2.20 o
   2   4   5      702.11      729.59      7.42 o
   3   4   5      359.19      379.47      4.23 o
   4   4   5      313.90      306.80      3.64 o
   5   4   5       40.15       40.69      1.81 o
   6   4   5        9.44        7.01      1.20 o
   7   4   5       37.37       42.65      3.98 o
   8   4   5       75.47       73.68      4.66 o
   9   4   5       28.56       30.18      3.03 o
  10   4   5        7.22        8.40      3.57 o
 -10   5   5        0.03       -0.22      2.74 o
  -9   5   5        0.43        0.77      1.26 o
  -8   5   5       10.86       12.98      1.92 o
  -7   5   5       38.07       38.42      1.59 o
  -6   5   5      126.78      121.49      2.45 o
  -5   5   5       13.30       15.90      1.11 o
  -4   5   5      121.78      110.36      2.58 o
  -3   5   5       40.63       37.28      1.37 o
  -2   5   5      133.82      138.58      2.16 o
  -1   5   5      196.13      201.42      2.36 o
   0   5   5       96.89       74.10      1.67 o
   1   5   5       73.97       64.55      1.72 o
   2   5   5       15.97       24.38      1.25 o
   3   5   5        0.01        0.12      0.69 o
   4   5   5       99.49       90.87      2.43 o
   5   5   5      132.63      140.98      2.78 o
   6   5   5        6.25        8.21      1.37 o
   7   5   5       12.43        7.33      1.90 o
   8   5   5        3.61        3.61      1.75 o
   9   5   5        9.10        5.37      2.30 o
  10   5   5       15.90       17.26      6.25 o
 -10   6   5       17.08        8.07      6.51 o
  -9   6   5       24.59       18.28     13.50 o
  -8   6   5       63.78       73.14     10.14 o
  -7   6   5       55.20       50.37      1.92 o
  -6   6   5       12.28       12.68      1.30 o
  -5   6   5      108.32      110.82      2.18 o
  -4   6   5      321.63      319.94      4.29 o
  -3   6   5      492.74      481.89      5.02 o
  -2   6   5        2.34        2.34      0.69 o
  -1   6   5       53.29       47.68      1.58 o
   0   6   5       14.13        9.74      1.18 o
   1   6   5       44.21       53.30      1.98 o
   2   6   5       36.97       29.12      1.79 o
   3   6   5      200.51      205.49      3.47 o
   4   6   5      380.42      366.79      5.31 o
   5   6   5      145.58      147.35      3.12 o
   6   6   5       39.67       45.94      2.24 o
   7   6   5       70.91       72.11      3.60 o
   8   6   5       18.71       25.79      2.90 o
   9   6   5        0.01        1.72      2.02 o
  10   6   5        5.31        6.49      3.22 o
  -9   7   5        0.00       -2.69      3.45 o
  -8   7   5       29.46       39.69      4.92 o
  -7   7   5       44.97       44.29      4.09 o
  -6   7   5       94.28      100.79      2.95 o
  -5   7   5       21.27       18.74      1.34 o
  -4   7   5      251.60      250.27      3.71 o
  -3   7   5      513.05      492.44      5.66 o
  -2   7   5       16.76       13.50      1.03 o
  -1   7   5        2.11        3.52      1.02 o
   0   7   5        3.54        4.78      1.25 o
   1   7   5       12.57       18.51      1.52 o
   2   7   5        0.82        0.86      0.96 o
   3   7   5       23.85       19.67      2.03 o
   4   7   5      159.09      153.70      3.43 o
   5   7   5       66.46       54.08      2.41 o
   6   7   5        1.14        0.38      1.10 o
   7   7   5       37.73       40.11      2.60 o
   8   7   5        9.58       13.20      3.38 o
   9   7   5        0.03        0.97      2.02 o
  -8   8   5        9.17        4.41      4.26 o
  -7   8   5        8.15        6.10      3.95 o
  -6   8   5        4.16        4.63      1.16 o
  -5   8   5        2.32        1.66      1.11 o
  -4   8   5      391.95      393.67      6.89 o
  -3   8   5       73.24       67.51      1.76 o
  -2   8   5        2.41        1.84      1.00 o
  -1   8   5      104.38       92.49      2.54 o
   0   8   5      139.62      139.95      3.54 o
   1   8   5       17.18       17.04      1.89 o
   2   8   5      477.30      481.50      7.08 o
   3   8   5        2.35        3.02      1.30 o
   4   8   5        3.76        3.40      1.45 o
   5   8   5       22.93       27.16      2.52 o
   6   8   5       12.58       10.46      2.05 o
   7   8   5        8.01        4.97      1.92 o
   8   8   5        7.39        4.45      3.42 o
  -8   9   5        6.04        4.64      4.22 o
  -7   9   5       25.10       21.80      7.63 o
  -6   9   5       92.97      101.54      5.44 o
  -5   9   5        0.78        0.19      1.21 o
  -4   9   5        6.06        6.49      1.15 o
  -3   9   5        0.09       -0.07      0.94 o
  -2   9   5        5.57        4.56      1.70 o
  -1   9   5        0.71        2.18      1.16 o
   0   9   5      155.78      163.30      4.51 o
   1   9   5       55.44       57.07      2.43 o
   2   9   5       64.49       71.64      2.89 o
   3   9   5        0.49       -0.67      1.18 o
   4   9   5        7.44        6.30      1.87 o
   5   9   5       48.69       53.30      2.86 o
   6   9   5        0.63        1.66      1.67 o
   7   9   5       17.66       10.35      4.71 o
  -6  10   5        1.76        0.88      2.36 o
  -5  10   5        2.75        4.74      3.62 o
  -4  10   5        5.97        3.98      1.61 o
  -3  10   5        3.23        3.10      1.18 o
  -2  10   5      119.88      128.87      3.44 o
  -1  10   5        9.36        7.48      2.03 o
   0  10   5       10.05       10.66      1.97 o
   1  10   5       11.92       13.76      2.09 o
   2  10   5        2.97        0.85      1.67 o
   3  10   5       11.37        8.94      1.96 o
   4  10   5        4.05        2.79      1.75 o
   5  10   5        9.82        4.55      1.93 o
   6  10   5       11.83        3.79      2.52 o
  -5  11   5        5.71        5.39      3.65 o
  -4  11   5        0.67       -1.04      2.74 o
  -3  11   5        0.47        1.28      1.39 o
  -2  11   5        3.79        4.19      2.00 o
  -1  11   5        4.42        5.10      1.69 o
   0  11   5       64.62       65.44      3.64 o
   1  11   5        2.01        0.47      1.28 o
   2  11   5        0.42        0.82      1.62 o
   3  11   5        7.72        2.68      1.80 o
   4  11   5       18.86       10.22      4.82 o
   5  11   5        6.03        5.10      2.20 o
  -3  12   5       31.07       29.38      7.10 o
  -2  12   5        0.57        2.73      2.92 o
  -1  12   5       12.01        9.92      2.23 o
   0  12   5        2.08        2.37      1.61 o
   1  12   5        0.16       -0.59      1.57 o
   2  12   5       13.32       12.37      3.84 o
 -10   0   6       44.16       48.76      4.11 o
  -8   0   6       42.93       44.05      4.63 o
  -6   0   6       99.85      101.89      6.19 o
  -4   0   6       16.61       14.31      1.54 o
  -2   0   6       28.80       22.42      1.43 o
   0   0   6     1735.47     1695.40     23.10 o
   2   0   6     2899.85     3049.56     45.60 o
   4   0   6      434.40      423.38     11.44 o
   6   0   6        5.43        7.85      2.54 o
   8   0   6      153.66      154.09      6.78 o
  10   0   6        1.70        1.86      3.53 o
 -11   1   6       10.92        3.17      2.85 o
 -10   1   6        0.01       -0.30      1.63 o
  -9   1   6       45.99       51.84      4.84 o
  -8   1   6        1.28        1.91      1.49 o
  -7   1   6        0.05       -0.22      1.19 o
  -6   1   6       18.46       16.87      1.62 o
  -5   1   6        9.80       14.84      1.19 o
  -4   1   6        4.78        6.32      0.82 o
  -3   1   6       99.19      101.38      2.46 o
  -2   1   6      307.02      294.94      2.99 o
  -1   1   6      184.71      174.21      2.77 o
   0   1   6        1.23        1.97      0.67 o
   1   1   6      383.10      390.44      4.46 o
   2   1   6      143.66      137.27      2.01 o
   3   1   6      316.45      390.37      9.24 o
   4   1   6        1.83        1.59      0.41 o
   5   1   6      187.03      180.53      4.85 o
   6   1   6        7.29        7.27      2.12 o
   7   1   6      414.23      383.75      7.15 o
   8   1   6      188.52      196.59      5.27 o
   9   1   6        1.00        0.73      1.96 o
  10   1   6        0.81        2.23      2.41 o
  11   1   6       12.42        8.32      5.56 o
 -11   2   6        2.01        0.01      1.42 o
 -10   2   6       12.10        8.07      3.87 o
  -9   2   6       26.98       28.32      2.10 o
  -8   2   6      365.08      343.91      6.94 o
  -7   2   6       88.94       88.61      2.75 o
  -6   2   6       54.49       52.21      1.96 o
  -5   2   6      375.64      358.74      4.73 o
  -4   2   6        2.81        7.09      1.22 o
  -3   2   6      334.29      331.82      3.84 o
  -2   2   6      166.79      195.85      3.58 o
  -1   2   6       49.12       36.39      1.19 o
   0   2   6      434.28      445.88      3.81 o
   1   2   6      358.68      346.38      3.70 o
   2   2   6      727.17      736.21      6.90 o
   3   2   6      350.00      426.95      4.32 o
   4   2   6      242.72      259.95      2.68 o
   5   2   6        0.96        0.32      0.76 o
   6   2   6        0.05        1.83      0.67 o
   7   2   6      652.57      642.04     11.50 o
   8   2   6        9.48        9.90      1.21 o
   9   2   6        0.00       -0.10      0.74 o
  10   2   6        4.87        2.04      2.48 o
  11   2   6        6.98        2.97      2.88 o
 -11   3   6        0.01       -1.05      1.69 o
 -10   3   6        1.07        0.34      1.28 o
  -9   3   6        0.67        1.27      1.31 o
  -8   3   6       10.11       14.18      1.86 o
  -7   3   6       15.04       14.63      1.26 o
  -6   3   6       30.95       33.05      1.89 o
  -5   3   6        3.02        1.72      0.54 o
  -4   3   6        0.36        2.04      0.48 o
  -3   3   6      184.81      202.48      6.72 o
  -2   3   6      179.81      164.71      3.12 o
  -1   3   6     3077.57     3066.89     25.84 o
   0   3   6      170.25      150.76      2.24 o
   1   3   6       20.19       25.57      1.19 o
   2   3   6      301.38      307.12      3.70 o
   3   3   6      176.29      221.46      3.20 o
   4   3   6       32.82       34.15      1.17 o
   5   3   6      243.60      256.58      3.54 o
   6   3   6       86.26       78.84      3.43 o
   7   3   6       89.54       74.18      2.57 o
   8   3   6       14.20       12.79      1.43 o
   9   3   6        1.95        3.50      1.36 o
  10   3   6        4.20       11.83      3.83 o
  11   3   6        0.15        0.92      2.32 o
 -10   4   6       11.34        9.07      2.54 o
  -9   4   6        0.43       -0.34      1.17 o
  -8   4   6      331.68      317.58      5.04 o
  -7   4   6      227.41      233.85      3.86 o
  -6   4   6      227.39      217.04      3.52 o
  -5   4   6      525.33      496.24      5.05 o
  -4   4   6        5.48        3.90      1.82 o
  -3   4   6       85.36       79.12      2.62 o
  -2   4   6      278.74      293.68      9.92 o
  -1   4   6      327.87      293.55      3.42 o
   0   4   6      280.11      274.32      2.98 o
   1   4   6      291.40      266.78      3.00 o
   2   4   6      297.17      307.86      4.32 o
   3   4   6      582.87      636.65      7.04 o
   4   4   6        2.89        5.89      1.00 o
   5   4   6       27.82       25.21      1.79 o
   6   4   6       13.58       11.14      1.16 o
   7   4   6        6.98        5.29      1.52 o
   8   4   6       10.68        6.57      1.59 o
   9   4   6        1.82        1.59      1.18 o
  10   4   6        0.21        0.10      1.87 o
 -10   5   6        0.87        0.25      2.82 o
  -9   5   6        0.81        0.91      1.02 o
  -8   5   6        0.58        0.16      0.97 o
  -7   5   6       26.95       28.76      2.05 o
  -6   5   6        4.50        4.69      0.83 o
  -5   5   6       92.21       93.47      1.89 o
  -4   5   6      905.59      895.74     12.24 o
  -3   5   6       15.81       20.53      2.03 o
  -2   5   6       11.87       18.75      0.63 o
  -1   5   6      185.61      186.97      2.22 o
   0   5   6      112.55      104.62      2.00 o
   1   5   6      110.70      117.99      2.04 o
   2   5   6       34.18       34.98      1.70 o
   3   5   6       20.83       33.80      1.68 o
   4   5   6      560.87      547.01      6.32 o
   5   5   6       83.89       66.92      2.28 o
   6   5   6       94.71       90.03      2.35 o
   7   5   6        3.45        3.86      1.82 o
   8   5   6        8.21        8.23      1.97 o
   9   5   6        9.72       17.97      3.91 o
  10   5   6        4.37        7.73      3.56 o
 -10   6   6        0.02        0.44      2.36 o
  -9   6   6       43.39       60.58      4.88 o
  -8   6   6       55.71       59.49      4.56 o
  -7   6   6       63.22       53.10      2.97 o
  -6   6   6       25.11       31.83      1.44 o
  -5   6   6        0.23        0.45      0.39 o
  -4   6   6      132.94      133.88      5.50 o
  -3   6   6      198.28      186.44      2.07 o
  -2   6   6       14.85       15.89      0.84 o
  -1   6   6       42.76       41.94      1.79 o
   0   6   6       78.75       68.69      1.83 o
   1   6   6      130.10      111.75      2.46 o
   2   6   6        9.80       12.45      1.34 o
   3   6   6      188.18      172.93      3.11 o
   4   6   6      785.65      804.83      9.41 o
   5   6   6        1.74        2.46      1.09 o
   6   6   6        4.58        4.67      1.43 o
   7   6   6        5.72        6.22      1.80 o
   8   6   6        2.73        5.20      2.21 o
   9   6   6       10.31       15.73      3.45 o
  -9   7   6        3.26        1.71      2.70 o
  -8   7   6       19.91        7.64      6.85 o
  -7   7   6       10.55        3.69      4.46 o
  -6   7   6        1.09        0.57      0.60 o
  -5   7   6      121.89      119.36      3.78 o
  -4   7   6       16.56       18.77      0.86 o
  -3   7   6       35.05       27.70      2.19 o
  -2   7   6       65.42       62.99      1.71 o
  -1   7   6      190.29      186.63      2.91 o
   0   7   6        6.19        8.07      1.34 o
   1   7   6       84.38       90.11      2.49 o
   2   7   6       60.70       68.34      2.51 o
   3   7   6      370.46      376.12      5.78 o
   4   7   6       20.32       22.14      1.79 o
   5   7   6       10.03        6.63      1.66 o
   6   7   6        1.84        0.14      0.89 o
   7   7   6        2.33        2.54      1.59 o
   8   7   6       36.80       47.52      4.58 o
   9   7   6       39.55       57.44      4.52 o
  -8   8   6       38.21       56.25      8.43 o
  -7   8   6        3.05       -1.75      2.61 o
  -6   8   6        7.58       10.77      4.59 o
  -5   8   6        2.25        2.36      0.61 o
  -4   8   6      164.21      160.81      3.49 o
  -3   8   6       14.35       15.45      0.99 o
  -2   8   6       34.57       35.63      1.64 o
  -1   8   6       23.71       23.02      1.71 o
   0   8   6        8.38        8.72      1.39 o
   1   8   6       89.04       87.65      2.53 o
   2   8   6      112.39      116.88      3.40 o
   3   8   6       67.51       65.89      2.59 o
   4   8   6       10.30       10.14      1.74 o
   5   8   6      180.07      189.95      4.76 o
   6   8   6       47.47       56.86      2.69 o
   7   8   6        9.06        6.65      2.92 o
   8   8   6        5.06        1.52      1.72 o
  -7   9   6        1.00        1.18      2.98 o
  -6   9   6        0.41        2.61      2.48 o
  -5   9   6        0.36        0.81      2.30 o
  -4   9   6        0.01       -0.69      0.69 o
  -3   9   6       60.90       61.92      2.47 o
  -2   9   6        4.44        3.52      1.08 o
  -1   9   6        5.29        8.02      1.56 o
   0   9   6       82.64       78.68      2.62 o
   1   9   6       24.82       26.69      2.38 o
   2   9   6        0.33        0.84      1.24 o
   3   9   6        6.83        7.73      1.76 o
   4   9   6        2.58        3.85      1.68 o
   5   9   6       66.73       71.13      3.34 o
   6   9   6       24.53       23.95      5.32 o
   7   9   6       12.99        8.38      3.79 o
  -6  10   6       10.95       10.51      3.63 o
  -5  10   6        9.20        6.24      2.97 o
  -4  10   6        0.04        0.48      2.38 o
  -3  10   6        3.92        5.63      1.33 o
  -2  10   6       29.83       35.08      2.25 o
  -1  10   6       44.01       50.28      2.81 o
   0  10   6       58.51       68.26      2.81 o
   1  10   6        0.80        1.38      1.48 o
   2  10   6        2.67        2.27      1.46 o
   3  10   6        0.00       -0.01      1.21 o
   4  10   6        1.21        1.15      1.68 o
   5  10   6       35.49       41.15      2.84 o
   6  10   6        0.20       -0.98      1.73 o
  -5  11   6        0.09       -1.97      3.75 o
  -4  11   6        0.00        2.33      3.55 o
  -3  11   6       16.51       16.35      4.13 o
  -2  11   6        0.10       -0.79      1.36 o
  -1  11   6        0.24        1.31      1.30 o
   0  11   6        0.38        0.87      1.44 o
   1  11   6       18.68       15.14      3.66 o
   2  11   6       19.09       15.02      4.35 o
   3  11   6       10.27        4.28      2.12 o
   4  11   6       15.64        7.96      4.00 o
   5  11   6        6.08        4.37      2.02 o
  -2  12   6       59.87       57.65      5.35 o
  -1  12   6        5.33        3.60      2.07 o
   0  12   6        0.05        0.08      1.25 o
   1  12   6        2.40        2.36      1.90 o
   2  12   6        1.55        3.08      2.06 o
 -11   0   7       18.23       22.32      5.46 o
  -9   0   7       81.02      112.79      6.85 o
  -7   0   7        3.80        5.92      1.74 o
  -5   0   7       52.34       58.43      2.72 o
  -3   0   7      628.99      617.89      9.76 o
  -1   0   7      366.07      377.72      5.98 o
   1   0   7       40.38       44.59      2.73 o
   3   0   7        6.92        8.12      0.52 o
   5   0   7      638.72      618.69     16.99 o
   7   0   7      161.62      180.61      8.06 o
   9   0   7        0.23       -0.33      2.70 o
  11   0   7        4.19        8.48      9.18 o
 -11   1   7        2.85        2.57      2.26 o
 -10   1   7        0.91        1.30      2.07 o
  -9   1   7       32.64       33.62      2.75 o
  -8   1   7       33.92       37.45      2.78 o
  -7   1   7        2.24        2.90      1.56 o
  -6   1   7       29.46       26.56      1.43 o
  -5   1   7      101.74      106.30      2.35 o
  -4   1   7      161.54      167.97      2.27 o
  -3   1   7       76.53       63.86      1.32 o
  -2   1   7      140.72      171.38      2.59 o
  -1   1   7     1163.34     1157.33     12.25 o
   0   1   7      334.50      329.02      3.54 o
   1   1   7     1113.04     1135.82     11.75 o
   2   1   7       42.55       31.09      1.36 o
   3   1   7      205.82      195.90      3.34 o
   4   1   7      242.68      250.14      5.34 o
   5   1   7        1.28        3.66      2.03 o
   6   1   7       61.42       66.46      3.62 o
   7   1   7      293.02      289.37      6.44 o
   8   1   7       13.21       16.32      2.83 o
   9   1   7       55.68       53.62      3.75 o
  10   1   7        3.00        0.17      1.64 o
  11   1   7       13.22        8.70      4.23 o
 -11   2   7        0.21        0.21      1.60 o
 -10   2   7        1.71        1.73      1.56 o
  -9   2   7       78.05       79.92      2.78 o
  -8   2   7       10.07       12.59      1.84 o
  -7   2   7       27.09       26.74      1.85 o
  -6   2   7      801.32      783.20      9.72 o
  -5   2   7      360.47      347.04      5.04 o
  -4   2   7       47.07       36.91      1.18 o
  -3   2   7        7.13        3.37      0.30 o
  -2   2   7      314.59      335.00      4.36 o
  -1   2   7      335.38      321.12      3.78 o
   0   2   7     1461.38     1527.10     16.05 o
   1   2   7       40.89       43.80      1.42 o
   2   2   7        5.60        4.07      0.67 o
   3   2   7        5.52        5.39      0.86 o
   4   2   7       77.23       83.50      1.29 o
   5   2   7      160.61      172.08      3.51 o
   6   2   7       80.08       86.00      3.97 o
   7   2   7        0.18        0.60      0.48 o
   8   2   7       51.43       55.41      3.51 o
   9   2   7        6.43        5.59      3.75 o
  10   2   7        8.81        7.41      4.01 o
  11   2   7        5.59        6.74      3.78 o
 -11   3   7        8.48        0.37      3.87 o
 -10   3   7        1.57        1.84      1.75 o
  -9   3   7       25.35       20.27      2.19 o
  -8   3   7        4.37        5.79      1.21 o
  -7   3   7       12.19       14.82      1.66 o
  -6   3   7      526.62      558.68      6.47 o
  -5   3   7       51.79       49.95      1.12 o
  -4   3   7       67.05       75.58      3.19 o
  -3   3   7       10.80       14.19      1.76 o
  -2   3   7      893.23      952.01     13.30 o
  -1   3   7     5169.18     5564.58    137.19 o
   0   3   7     1010.78     1119.98      9.59 o
   1   3   7      139.71      147.34      2.37 o
   2   3   7       89.21       74.73      1.68 o
   3   3   7       11.81       20.29      1.35 o
   4   3   7      443.45      426.30      4.64 o
   5   3   7        0.35        0.26      0.45 o
   6   3   7       72.02       70.94      3.03 o
   7   3   7       49.92       38.81      2.35 o
   8   3   7        6.72        5.83      1.45 o
   9   3   7        4.83        5.95      2.97 o
  10   3   7        7.59        4.59      2.93 o
 -10   4   7       12.41        7.11      7.53 o
  -9   4   7        1.42        0.84      1.14 o
  -8   4   7       54.47       65.70      2.34 o
  -7   4   7       43.31       45.66      1.93 o
  -6   4   7       55.53       55.61      1.56 o
  -5   4   7      851.54      851.72     14.47 o
  -4   4   7        0.76        1.02      1.45 o
  -3   4   7      128.86      115.81      3.94 o
  -2   4   7       27.05       17.52      2.12 o
  -1   4   7       33.93       42.59      1.22 o
   0   4   7     1107.95     1102.50     12.93 o
   1   4   7        0.07        0.58      0.77 o
   2   4   7      134.07      147.41      2.74 o
   3   4   7     1323.36     1304.50     13.29 o
   4   4   7      391.88      409.74      5.21 o
   5   4   7        0.44        1.51      0.75 o
   6   4   7       20.43       17.60      1.41 o
   7   4   7      245.63      226.60      5.71 o
   8   4   7       11.91       14.06      1.79 o
   9   4   7       15.54       17.50      4.52 o
  10   4   7       13.40        9.12      4.00 o
 -10   5   7       36.49        1.32      3.64 o
  -9   5   7       20.97        5.54      5.01 o
  -8   5   7       50.70       51.79      2.21 o
  -7   5   7       15.48       11.87      0.90 o
  -6   5   7        4.32        7.26      2.44 o
  -5   5   7      141.35      142.50      6.25 o
  -4   5   7      116.03      122.46      6.44 o
  -3   5   7       67.68       66.26      2.83 o
  -2   5   7      211.52      203.84      4.24 o
  -1   5   7      201.53      213.06      6.36 o
   0   5   7      255.85      296.19      4.33 o
   1   5   7      128.39      126.55      2.38 o
   2   5   7      616.25      595.59      6.92 o
   3   5   7      765.57      777.69      9.37 o
   4   5   7      282.57      294.69      4.74 o
   5   5   7       99.88       95.18      2.38 o
   6   5   7        9.54        6.70      1.28 o
   7   5   7        0.04        2.26      2.19 o
   8   5   7       14.13       13.63      2.76 o
   9   5   7        0.28       -1.30      4.42 o
  10   5   7       43.38       59.72      5.29 o
  -9   6   7        5.77        0.57      2.35 o
  -8   6   7        5.41        1.86      2.90 o
  -7   6   7       53.73       53.78      4.98 o
  -6   6   7        4.47        2.94      2.59 o
  -5   6   7       75.88       84.66      4.41 o
  -4   6   7      120.59      131.42      4.33 o
  -3   6   7        1.17        0.48      1.43 o
  -2   6   7      115.72      105.24      3.49 o
  -1   6   7       29.78       32.34      1.22 o
   0   6   7       27.47       31.03      1.30 o
   1   6   7      172.02      157.59      2.99 o
   2   6   7       43.93       50.32      2.34 o
   3   6   7      534.19      539.13      6.42 o
   4   6   7      552.18      572.06      6.87 o
   5   6   7       36.76       31.74      1.87 o
   6   6   7       54.31       50.34      3.71 o
   7   6   7        7.00        5.82      2.17 o
   8   6   7        7.74       10.34      3.32 o
   9   6   7        5.56        6.07      4.05 o
  -9   7   7       14.25        7.10      7.55 o
  -8   7   7       30.54       10.16     12.40 o
  -7   7   7        2.14        0.94      2.30 o
  -6   7   7        0.73        1.95      2.69 o
  -5   7   7        0.01        0.75      1.78 o
  -4   7   7        6.50        5.84      2.20 o
  -3   7   7       41.82       34.69      1.64 o
  -2   7   7        4.04        4.74      0.64 o
  -1   7   7       11.29       11.14      0.98 o
   0   7   7      493.66      467.14      5.81 o
   1   7   7      311.19      314.32      5.16 o
   2   7   7       61.54       61.52      2.19 o
   3   7   7       50.56       49.04      2.34 o
   4   7   7        1.26        0.73      1.06 o
   5   7   7       22.73       30.79      1.99 o
   6   7   7       20.76       17.56      3.00 o
   7   7   7        0.94        1.02      1.60 o
   8   7   7        2.49        0.81      2.32 o
   9   7   7        2.46        7.53      7.09 o
  -8   8   7       22.73       15.57     13.46 o
  -7   8   7       16.63       21.70     10.26 o
  -6   8   7        2.86        4.46      3.37 o
  -5   8   7        0.01       -1.11      2.13 o
  -4   8   7       35.55       38.89      3.80 o
  -3   8   7      100.80       88.21      2.94 o
  -2   8   7        9.32       10.51      0.90 o
  -1   8   7      112.03      115.72      3.04 o
   0   8   7        7.45        7.28      1.33 o
   1   8   7       69.06       72.93      3.46 o
   2   8   7      157.44      140.38      3.42 o
   3   8   7       26.99       30.63      2.15 o
   4   8   7       78.43       64.42      3.13 o
   5   8   7       12.64       13.26      2.06 o
   6   8   7       21.38       25.36      5.98 o
   7   8   7       38.71       41.01      2.71 o
   8   8   7       14.82        8.70      5.32 o
  -7   9   7       10.64        7.35      3.97 o
  -6   9   7        0.54        3.52      3.18 o
  -5   9   7        5.79        4.17      2.55 o
  -4   9   7       77.22       81.64      5.34 o
  -3   9   7       18.79       18.11      1.57 o
  -2   9   7       20.54       19.63      1.29 o
  -1   9   7       17.48       19.46      1.52 o
   0   9   7       55.47       59.46      2.87 o
   1   9   7      292.06      292.64      4.93 o
   2   9   7        7.63        5.68      1.62 o
   3   9   7        0.13        1.32      1.60 o
   4   9   7       13.24       14.95      2.63 o
   5   9   7        0.39        0.72      1.35 o
   6   9   7        5.00        2.23      1.69 o
   7   9   7        1.18        0.56      1.58 o
  -6  10   7        4.40        3.85      2.98 o
  -5  10   7        0.04        2.21      3.10 o
  -4  10   7        2.46        1.15      2.30 o
  -3  10   7        5.78        3.23      2.96 o
  -2  10   7        0.11       -0.57      0.96 o
  -1  10   7       80.28       85.86      3.04 o
   0  10   7        4.77        4.62      1.63 o
   1  10   7        2.76        2.42      1.44 o
   2  10   7       15.67       12.45      2.77 o
   3  10   7       23.19       17.94      6.05 o
   4  10   7       16.17       10.14      3.88 o
   5  10   7        0.05       -0.68      1.76 o
   6  10   7        6.13        5.89      2.33 o
  -4  11   7       21.34       24.67      5.49 o
  -3  11   7        2.48        6.09      3.54 o
  -2  11   7        4.08        1.70      2.52 o
  -1  11   7       38.14       43.22      2.73 o
   0  11   7        0.09        1.10      1.47 o
   1  11   7        0.03        0.44      1.43 o
   2  11   7        0.91        2.05      1.69 o
   3  11   7        2.76        1.20      1.72 o
   4  11   7        2.45        2.43      2.04 o
  -1  12   7        0.10       -0.64      2.60 o
   0  12   7       40.20       41.96      2.94 o
   1  12   7       25.36       29.80      3.50 o
 -10   0   8        0.89        2.42      2.47 o
  -8   0   8       80.33       88.53      3.79 o
  -6   0   8       33.60       30.64      2.18 o
  -4   0   8       11.28        5.70      1.38 o
  -2   0   8       13.11       17.39      1.25 o
   0   0   8        0.61        4.88      2.83 o
   2   0   8        3.53        2.56      1.13 o
   4   0   8        1.31        2.10      2.44 o
   6   0   8     1292.13     1251.81     23.65 o
   8   0   8        1.02        2.66      2.84 o
  10   0   8        2.14        2.67      3.73 o
 -11   1   8        0.71        1.35      2.03 o
 -10   1   8       15.88        8.10      4.18 o
  -9   1   8       23.23       17.97      2.66 o
  -8   1   8        1.64        1.43      1.28 o
  -7   1   8       37.40       39.39      2.24 o
  -6   1   8       72.43       70.63      2.00 o
  -5   1   8        7.64       10.24      1.10 o
  -4   1   8       54.02       48.78      1.48 o
  -3   1   8      203.29      196.88      2.63 o
  -2   1   8        3.13        0.83      0.45 o
  -1   1   8      143.39      144.54      2.36 o
   0   1   8      193.41      149.52      2.14 o
   1   1   8      713.34      722.16      7.74 o
   2   1   8      309.91      298.45      4.00 o
   3   1   8        1.08        0.05      0.39 o
   4   1   8      343.25      361.01      7.85 o
   5   1   8        0.00       -1.47      1.75 o
   6   1   8      357.04      351.99      7.69 o
   7   1   8      210.13      205.59      6.34 o
   8   1   8       21.48       25.54      3.20 o
   9   1   8        2.90        0.76      1.91 o
  10   1   8       35.79       51.50      9.28 o
  11   1   8       26.27       37.20     14.54 o
 -11   2   8        2.00        1.59      2.20 o
 -10   2   8       16.04       11.47      5.45 o
  -9   2   8       29.23       31.19      4.11 o
  -8   2   8       70.98       77.86      3.58 o
  -7   2   8       99.06       99.38      2.80 o
  -6   2   8      118.83      116.92      3.72 o
  -5   2   8      104.87      104.56      2.87 o
  -4   2   8        3.10        3.83      0.52 o
  -3   2   8        4.86        7.53      0.52 o
  -2   2   8      102.26      113.63      1.48 o
  -1   2   8     2186.71     2280.60     24.16 o
   0   2   8     2037.16     2200.58     25.95 o
   1   2   8      263.70      258.39      3.50 o
   2   2   8      181.17      179.42      2.54 o
   3   2   8      150.34      145.19      1.99 o
   4   2   8       92.23       89.93      1.52 o
   5   2   8       13.15       10.35      1.03 o
   6   2   8      226.20      217.57      6.54 o
   7   2   8       98.61       99.22      4.77 o
   8   2   8        3.46        7.04      2.34 o
   9   2   8       11.31        8.45      4.56 o
  10   2   8        0.00       -1.30      2.64 o
 -10   3   8        1.02        0.78      1.37 o
  -9   3   8       15.76        6.93      3.46 o
  -8   3   8       11.16       10.87      1.48 o
  -7   3   8       48.67       51.19      1.86 o
  -6   3   8       48.93       46.83      1.43 o
  -5   3   8        7.02        8.18      0.61 o
  -4   3   8      100.27      106.06      4.35 o
  -3   3   8      180.73      183.40      4.13 o
  -2   3   8      169.51      193.22      4.51 o
  -1   3   8     2218.93     2176.99     20.18 o
   0   3   8     2330.02     2508.15     22.12 o
   1   3   8       93.98       89.28      1.86 o
   2   3   8      460.06      507.13      5.98 o
   3   3   8       46.52       52.46      2.12 o
   4   3   8      241.25      229.57      3.14 o
   5   3   8       27.98       25.90      1.07 o
   6   3   8       86.66       89.63      2.50 o
   7   3   8       34.24       31.53      5.17 o
   8   3   8        6.75        6.52      1.90 o
   9   3   8        9.94        5.70      3.33 o
  10   3   8        1.34       -1.11      2.27 o
 -10   4   8        0.43        1.48      3.76 o
  -9   4   8        0.16       -2.35      2.50 o
  -8   4   8       81.47       77.57      3.03 o
  -7   4   8        0.03        0.94      0.84 o
  -6   4   8      110.65      103.98      4.04 o
  -5   4   8      239.19      219.08      5.71 o
  -4   4   8       34.22       35.97      3.10 o
  -3   4   8       70.37       74.25      4.47 o
  -2   4   8       81.59       89.63      2.80 o
  -1   4   8      487.46      460.45      4.40 o
   0   4   8       84.27       88.01      2.26 o
   1   4   8        1.38        0.87      0.89 o
   2   4   8      109.62      124.97      2.79 o
   3   4   8       76.66       76.97      2.56 o
   4   4   8      170.24      190.80      3.26 o
   5   4   8       18.60       18.95      1.53 o
   6   4   8       58.92       54.37      2.08 o
   7   4   8       43.10       46.33      3.31 o
   8   4   8        0.52        0.36      0.84 o
   9   4   8        4.80        2.34      3.41 o
  10   4   8       37.70       43.95      9.32 o
 -10   5   8        0.00        0.51      3.09 o
  -9   5   8        2.55       -0.07      1.74 o
  -8   5   8       35.48       37.01     12.41 o
  -7   5   8        0.33        3.15      2.27 o
  -6   5   8      102.55      110.16      4.82 o
  -5   5   8        7.12        6.07      2.54 o
  -4   5   8       98.31       98.44      5.38 o
  -3   5   8       34.43       30.21      2.60 o
  -2   5   8        5.32        7.46      1.85 o
  -1   5   8      985.56      998.21     11.08 o
   0   5   8       84.30       71.33      2.52 o
   1   5   8      209.90      207.10      3.38 o
   2   5   8     1401.44     1421.03     15.29 o
   3   5   8      181.14      190.25      3.42 o
   4   5   8      130.20      126.90      3.02 o
   5   5   8        8.95       15.12      1.40 o
   6   5   8        6.68        7.96      1.42 o
   7   5   8        6.86       11.67      2.02 o
   8   5   8        2.55        2.69      1.64 o
   9   5   8       17.48       27.01      5.34 o
  10   5   8        0.30       -0.66      2.52 o
  -9   6   8        0.06       -1.00      3.26 o
  -8   6   8       10.22        4.18      4.72 o
  -7   6   8       31.84       34.81     10.84 o
  -6   6   8      113.33      104.57      5.18 o
  -5   6   8      147.84      143.88      6.23 o
  -4   6   8      162.78      158.52      6.41 o
  -3   6   8        0.21       -0.25      1.45 o
  -2   6   8       43.20       40.02      2.70 o
  -1   6   8       17.68       16.89      1.14 o
   0   6   8       13.88       17.71      1.41 o
   1   6   8       15.98       22.82      1.69 o
   2   6   8      236.64      226.77      4.79 o
   3   6   8      259.07      239.25      4.48 o
   4   6   8       46.81       40.14      2.99 o
   5   6   8       28.53       21.49      1.77 o
   6   6   8        4.20        3.98      1.66 o
   7   6   8        5.58        5.82      1.51 o
   8   6   8        7.91        5.79      2.10 o
   9   6   8       65.27       93.15      9.11 o
  -9   7   8       11.02        4.23      4.71 o
  -8   7   8        0.97       -1.67      3.79 o
  -7   7   8       10.72        5.67      3.52 o
  -6   7   8        0.66       -1.24      2.69 o
  -5   7   8      111.73      123.54      5.59 o
  -4   7   8       85.10       85.31      5.22 o
  -3   7   8        1.85        3.18      2.39 o
  -2   7   8      204.57      179.97      3.57 o
  -1   7   8      105.83      104.04      2.15 o
   0   7   8       83.08       74.21      2.13 o
   1   7   8        1.50        1.60      1.04 o
   2   7   8        0.34        0.85      1.11 o
   3   7   8      239.83      242.26      4.28 o
   4   7   8       15.35       19.84      1.95 o
   5   7   8       15.76       12.80      1.90 o
   6   7   8        5.76        5.42      1.86 o
   7   7   8        9.57        3.83      2.75 o
   8   7   8        0.49        0.22      2.14 o
  -8   8   8        0.00        1.25      3.82 o
  -7   8   8       54.30       61.82      6.32 o
  -6   8   8        0.39        1.71      2.71 o
  -5   8   8        0.00       -1.20      2.00 o
  -4   8   8        9.17        7.54      2.80 o
  -3   8   8        7.50        7.37      2.93 o
  -2   8   8       19.41       19.02      1.00 o
  -1   8   8      138.18      144.57      2.99 o
   0   8   8      107.74      104.33      2.88 o
   1   8   8       16.12       12.95      1.82 o
   2   8   8        1.84        3.51      1.41 o
   3   8   8       57.57       61.10      2.46 o
   4   8   8        6.03        7.59      1.66 o
   5   8   8       22.85       22.57      2.55 o
   6   8   8       10.15        1.80      1.72 o
   7   8   8        0.18        0.58      1.41 o
   8   8   8        2.76        1.69      2.53 o
  -7   9   8        0.21       -0.50      3.28 o
  -6   9   8        6.69        5.95      3.57 o
  -5   9   8        6.01        5.04      2.91 o
  -4   9   8        2.66        1.18      2.14 o
  -3   9   8        9.90        7.80      3.00 o
  -2   9   8      146.08      148.13      3.03 o
  -1   9   8       19.95       22.14      1.73 o
   0   9   8        0.06        2.91      1.24 o
   1   9   8       28.22       30.78      2.05 o
   2   9   8        2.19        0.64      1.15 o
   3   9   8        0.33        1.26      1.29 o
   4   9   8       23.97       22.02      3.71 o
   5   9   8        0.86        0.54      1.57 o
   6   9   8        1.59        0.70      1.63 o
   7   9   8       27.37        1.29      2.81 o
  -6  10   8        0.00       -0.99      4.21 o
  -5  10   8        0.01        0.04      1.97 o
  -4  10   8        1.53        0.23      2.30 o
  -3  10   8       13.89       17.96      3.46 o
  -2  10   8        0.12        0.79      0.99 o
  -1  10   8       32.41       36.99      2.26 o
   0  10   8        9.90        6.47      1.52 o
   1  10   8        0.02        0.48      1.19 o
   2  10   8       15.38       10.17      2.65 o
   3  10   8        0.00       -0.49      1.49 o
   4  10   8        6.51        3.08      1.83 o
   5  10   8       31.97       31.84      7.17 o
   6  10   8        0.04        4.10      2.61 o
  -4  11   8        2.28        4.22      3.66 o
  -3  11   8       10.94       12.67      3.93 o
  -2  11   8        6.31        5.06      4.47 o
  -1  11   8        5.27        6.97      3.26 o
   0  11   8       13.12       12.06      1.98 o
   1  11   8        0.60       -0.10      1.27 o
   2  11   8        6.85        6.82      2.14 o
   3  11   8       20.08       16.25      6.13 o
   4  11   8        0.49       -0.77      1.63 o
 -11   0   9        3.24        5.58      4.02 o
  -9   0   9       50.07       53.87      5.36 o
  -7   0   9        0.16       -1.13      1.70 o
  -5   0   9      146.87      147.60      4.97 o
  -3   0   9      268.50      218.98      4.41 o
  -1   0   9      391.07      381.97      6.59 o
   1   0   9      382.42      428.81      7.31 o
   3   0   9       68.54       81.38      2.17 o
   5   0   9      155.01      159.87      8.16 o
   7   0   9      919.45      988.12     29.28 o
   9   0   9        0.15        0.02      2.93 o
 -11   1   9        0.01        0.21      1.74 o
 -10   1   9        3.32        5.81      3.09 o
  -9   1   9        3.61        2.01      1.90 o
  -8   1   9       23.81       29.13      2.17 o
  -7   1   9        0.24       -0.17      0.89 o
  -6   1   9       48.21       51.84      2.06 o
  -5   1   9       77.35       80.43      1.90 o
  -4   1   9        7.86       11.15      0.96 o
  -3   1   9        0.87        0.84      0.63 o
  -2   1   9     1213.67     1283.06     12.98 o
  -1   1   9      223.75      222.32      2.84 o
   0   1   9       32.00       25.23      1.47 o
   1   1   9      119.51      108.84      2.46 o
   2   1   9      531.08      526.45      6.33 o
   3   1   9      101.03      110.28      2.17 o
   4   1   9       30.23       33.97      3.57 o
   5   1   9        3.40        3.93      2.06 o
   6   1   9      134.79      134.39      5.64 o
   7   1   9      223.06      231.12      8.37 o
   8   1   9        2.18        4.10      2.44 o
   9   1   9       36.75       31.44     12.45 o
  10   1   9        4.61        2.60      3.10 o
 -10   2   9       11.09        3.80      2.43 o
  -9   2   9        0.01        0.48      1.29 o
  -8   2   9       90.95      107.22      3.41 o
  -7   2   9       13.91       14.32      1.90 o
  -6   2   9       25.48       29.91      1.77 o
  -5   2   9        9.79        8.24      1.07 o
  -4   2   9        2.93        2.18      0.49 o
  -3   2   9       51.42       50.74      0.92 o
  -2   2   9      498.60      545.76      5.44 o
  -1   2   9     2357.71     2576.18     27.87 o
   0   2   9       25.34       26.56      1.34 o
   1   2   9       26.30       28.38      1.37 o
   2   2   9      265.25      279.67      4.14 o
   3   2   9        2.04        0.23      0.60 o
   4   2   9        2.09       -1.09      1.24 o
   5   2   9       24.03       25.95      2.98 o
   6   2   9      725.68      714.98     13.58 o
   7   2   9      219.58      218.64      9.49 o
   8   2   9        0.27       -0.44      2.22 o
   9   2   9        1.59        0.10      1.81 o
  10   2   9        0.00       -0.33      2.26 o
 -10   3   9        1.11        4.30      3.90 o
  -9   3   9      137.60      134.62      3.11 o
  -8   3   9        0.13        0.30      0.83 o
  -7   3   9       90.99       85.73      2.03 o
  -6   3   9      195.80      205.17      2.72 o
  -5   3   9       48.38       40.93      2.84 o
  -4   3   9        0.62        1.84      1.52 o
  -3   3   9       29.97       29.75      2.50 o
  -2   3   9      185.39      159.31      4.66 o
  -1   3   9      213.81      227.85      2.51 o
   0   3   9       31.74       28.33      1.40 o
   1   3   9        0.03        2.09      0.90 o
   2   3   9      251.02      252.16      3.60 o
   3   3   9       24.68       25.47      1.40 o
   4   3   9        0.01       -0.54      0.73 o
   5   3   9      129.26      120.68      2.41 o
   6   3   9       87.07       80.36      8.09 o
   7   3   9       21.17       23.66      1.39 o
   8   3   9       16.81       12.43      8.64 o
   9   3   9        6.16        2.45      2.54 o
  10   3   9        0.22        0.27      2.20 o
 -10   4   9        7.78        4.05      3.98 o
  -9   4   9        9.99        1.77      2.35 o
  -8   4   9        3.77        4.02      0.70 o
  -7   4   9        4.44        2.21      0.70 o
  -6   4   9       74.38       76.06      4.40 o
  -5   4   9        4.11        5.28      2.12 o
  -4   4   9       23.98       23.28      2.57 o
  -3   4   9       52.68       49.66      2.92 o
  -2   4   9      313.77      294.96      8.66 o
  -1   4   9        0.00        2.25      0.51 o
   0   4   9       79.21       80.69      1.92 o
   1   4   9      210.41      207.22      3.78 o
   2   4   9      441.43      436.77      5.36 o
   3   4   9        0.62        1.56      1.24 o
   4   4   9       50.04       50.35      1.98 o
   5   4   9        5.30        3.40      1.19 o
   6   4   9       22.29       22.65      1.53 o
   7   4   9      230.01      222.62      5.44 o
   8   4   9       11.24        4.35      4.13 o
   9   4   9        6.60        3.67      3.94 o
  10   4   9        0.72        3.22      2.82 o
 -10   5   9        0.09       -1.12      4.97 o
  -9   5   9        2.29        3.81      4.19 o
  -8   5   9        0.00       -0.62      2.33 o
  -7   5   9        0.12       -0.25      1.74 o
  -6   5   9       93.05      104.64      6.06 o
  -5   5   9       83.36       69.72      4.07 o
  -4   5   9       14.02        7.80      2.33 o
  -3   5   9        9.94        8.50      3.40 o
  -2   5   9      175.19      166.01      4.83 o
  -1   5   9      210.06      232.70      2.69 o
   0   5   9        1.77       -0.03      0.73 o
   1   5   9      242.36      224.09      3.95 o
   2   5   9      275.24      281.27      4.41 o
   3   5   9      263.75      264.42      4.95 o
   4   5   9       25.22       31.25      1.81 o
   5   5   9       18.51       19.13      1.68 o
   6   5   9      109.38      115.93      2.84 o
   7   5   9        3.85        4.04      2.14 o
   8   5   9        0.97        1.14      1.82 o
   9   5   9        2.24        1.71      5.62 o
  -9   6   9        1.06        1.05      4.14 o
  -8   6   9        9.07        6.55      3.43 o
  -7   6   9       18.57       17.79      7.93 o
  -6   6   9        0.27        1.16      2.20 o
  -5   6   9      254.60      271.68      7.60 o
  -4   6   9      296.43      292.41      9.21 o
  -3   6   9        0.27        0.30      1.60 o
  -2   6   9       49.52       58.11      4.81 o
  -1   6   9       32.45       36.24      1.80 o
   0   6   9      384.99      388.84      5.92 o
   1   6   9      422.24      430.65      6.41 o
   2   6   9        9.00        5.88      1.58 o
   3   6   9       77.75       75.42      2.90 o
   4   6   9       52.25       43.74      2.25 o
   5   6   9       35.25       37.64      2.27 o
   6   6   9       44.65       52.53      4.48 o
   7   6   9       17.93       15.17      3.88 o
   8   6   9       46.21       48.63      3.28 o
   9   6   9        1.42        5.04      5.33 o
  -8   7   9        6.89        3.67      3.37 o
  -7   7   9        0.40        2.59      2.79 o
  -6   7   9        0.42       -1.64      2.47 o
  -5   7   9        0.32        3.59      2.95 o
  -4   7   9        4.39        4.88      2.48 o
  -3   7   9       80.28       76.52      4.12 o
  -2   7   9       44.49       39.36      3.05 o
  -1   7   9       44.20       37.50      1.63 o
   0   7   9       96.27       90.80      2.99 o
   1   7   9      125.59      126.33      3.73 o
   2   7   9      154.92      145.46      4.00 o
   3   7   9      148.14      147.78      3.81 o
   4   7   9       33.57       38.76      2.93 o
   5   7   9       36.50       38.65      2.55 o
   6   7   9        1.19        0.53      1.17 o
   7   7   9        8.70        7.47      3.81 o
   8   7   9       12.94       11.48      5.08 o
  -8   8   9       29.77       14.81     11.43 o
  -7   8   9       11.27       11.61      5.88 o
  -6   8   9        8.35        6.09      3.31 o
  -5   8   9        0.24       -0.52      2.86 o
  -4   8   9        3.47        5.51      2.50 o
  -3   8   9      194.62      168.19      6.28 o
  -2   8   9       29.17       27.52      1.76 o
  -1   8   9        1.35        2.11      1.43 o
   0   8   9      139.40      147.09      3.59 o
   1   8   9       75.01       74.15      3.14 o
   2   8   9       51.30       48.90      3.03 o
   3   8   9        3.46        2.06      1.76 o
   4   8   9        4.56        5.35      1.74 o
   5   8   9       23.23       14.86      3.72 o
   6   8   9       13.27        5.04      3.83 o
   7   8   9        0.11        0.64      1.44 o
  -7   9   9        0.72        3.12      3.45 o
  -6   9   9        0.01        1.71      2.96 o
  -5   9   9       13.53       10.13      5.18 o
  -4   9   9       23.75       34.61      8.08 o
  -3   9   9        1.18       -0.58      2.00 o
  -2   9   9      147.27      138.20      6.10 o
  -1   9   9       41.33       50.03      2.66 o
   0   9   9       18.46       18.23      2.76 o
   1   9   9       14.11       20.84      2.45 o
   2   9   9        5.95        5.26      1.60 o
   3   9   9        3.48        1.34      1.67 o
   4   9   9       68.47       76.69      3.44 o
   5   9   9       12.24        4.39      2.56 o
   6   9   9        3.25        1.38      2.21 o
  -5  10   9        0.34        2.29      3.12 o
  -4  10   9        1.58        1.06      2.70 o
  -3  10   9       20.40       23.34      3.76 o
  -2  10   9       15.72       15.71      5.02 o
  -1  10   9        0.01       -0.70      1.18 o
   0  10   9        0.48        0.63      1.08 o
   1  10   9       10.42        9.95      1.82 o
   2  10   9       37.18       31.05      6.61 o
   3  10   9        1.35        2.77      2.16 o
   4  10   9      138.71      156.46      5.28 o
   5  10   9       15.55       13.04      4.44 o
  -3  11   9        0.07        2.15      3.12 o
  -2  11   9        2.19        4.13      3.41 o
  -1  11   9       12.08       11.10      3.62 o
   0  11   9       25.14       20.97      4.78 o
   1  11   9        0.01        1.09      1.41 o
   2  11   9        7.66        6.75      2.21 o
   3  11   9        0.05        2.07      1.81 o
 -10   0  10        3.71        4.58      3.31 o
  -8   0  10       58.14       66.52      3.48 o
  -6   0  10      101.63      103.19      3.51 o
  -4   0  10       46.27       44.49      2.34 o
  -2   0  10     2213.42     2382.85     35.56 o
   0   0  10     1360.20     1431.03     23.42 o
   2   0  10      122.80      133.57      3.11 o
   4   0  10       77.98       79.02      5.90 o
   6   0  10      402.73      422.30     15.64 o
   8   0  10       34.59       40.15     28.09 o
  10   0  10       16.91        8.66     10.89 o
 -10   1  10        9.57       10.50      2.66 o
  -9   1  10       17.86       13.31      2.87 o
  -8   1  10        8.24        8.37      1.64 o
  -7   1  10       63.48       63.53      2.20 o
  -6   1  10      330.14      344.33      4.97 o
  -5   1  10       68.33       69.80      2.30 o
  -4   1  10       14.12       12.25      1.34 o
  -3   1  10        0.34        0.95      0.57 o
  -2   1  10      411.80      427.11      4.95 o
  -1   1  10      985.76      874.71      9.43 o
   0   1  10      204.80      200.12      2.70 o
   1   1  10      110.80      119.40      2.61 o
   2   1  10      181.39      172.34      3.19 o
   3   1  10       25.39       25.93      1.21 o
   4   1  10      397.00      386.18     10.03 o
   5   1  10       27.21       33.38      3.19 o
   6   1  10       83.23       81.88      4.95 o
   7   1  10       17.70       21.30      3.36 o
   8   1  10        4.45        2.26      2.13 o
   9   1  10        0.56        0.31      2.08 o
  10   1  10        4.85        4.54      3.08 o
 -10   2  10        0.58        0.21      2.47 o
  -9   2  10        2.48        1.19      1.13 o
  -8   2  10       57.37       65.72      3.31 o
  -7   2  10        2.97        4.35      1.64 o
  -6   2  10      298.05      301.49      4.87 o
  -5   2  10       78.89       80.54      1.94 o
  -4   2  10       40.27       38.17      1.02 o
  -3   2  10      110.12      136.57      1.68 o
  -2   2  10       17.98       19.53      1.00 o
  -1   2  10       53.16       68.10      1.79 o
   0   2  10       33.72       42.18      1.95 o
   1   2  10        9.29        9.66      1.15 o
   2   2  10      295.78      284.30      5.60 o
   3   2  10       24.29       38.43      1.49 o
   4   2  10       14.65       17.57      0.98 o
   5   2  10        4.16        3.24      1.96 o
   6   2  10       89.41       97.85      5.48 o
   7   2  10       64.21       61.62      4.44 o
   8   2  10       30.87       33.74     11.65 o
   9   2  10       10.87        5.64      3.30 o
  10   2  10        3.31        4.42      2.91 o
 -10   3  10        9.20        4.80      3.87 o
  -9   3  10        1.14        0.76      2.58 o
  -8   3  10       12.99       16.94      1.54 o
  -7   3  10        1.49        2.30      0.81 o
  -6   3  10       36.90       40.78      0.90 o
  -5   3  10       81.39       71.20      4.42 o
  -4   3  10      199.44      188.70      4.84 o
  -3   3  10      100.04      101.72      3.80 o
  -2   3  10       23.46       33.28      1.20 o
  -1   3  10        1.71        1.50      0.50 o
   0   3  10      241.82      210.94      2.78 o
   1   3  10       42.82       42.86      1.62 o
   2   3  10       86.17       82.17      2.04 o
   3   3  10      388.80      373.11      4.80 o
   4   3  10        0.00       -0.54      0.69 o
   5   3  10        7.48        9.01      1.03 o
   6   3  10      284.27      282.64      7.45 o
   7   3  10       12.22       14.08      3.14 o
   8   3  10        6.37        1.12      2.67 o
   9   3  10       19.31       11.59      9.27 o
  10   3  10        4.92        5.27      4.48 o
 -10   4  10        0.03        1.90      3.97 o
  -9   4  10        1.92        0.00      1.56 o
  -8   4  10        0.01        1.96      2.41 o
  -7   4  10        5.21        4.41      2.57 o
  -6   4  10        6.38        7.46      2.46 o
  -5   4  10       17.45       10.09      3.13 o
  -4   4  10        0.08        1.51      1.73 o
  -3   4  10       81.04       94.77      3.74 o
  -2   4  10      523.37      528.36      9.58 o
  -1   4  10       44.25       40.13      2.02 o
   0   4  10       42.83       55.24      1.52 o
   1   4  10       37.69       37.06      1.44 o
   2   4  10       23.91       18.13      1.36 o
   3   4  10       73.60       74.20      2.38 o
   4   4  10      254.42      257.05      3.79 o
   5   4  10        1.69        2.85      0.83 o
   6   4  10       77.49       75.11      3.93 o
   7   4  10       25.66       23.82      2.25 o
   8   4  10       15.23        6.40      5.10 o
   9   4  10       17.67       10.28      8.10 o
  -9   5  10        3.20        5.20      7.55 o
  -8   5  10        1.20        4.17      2.65 o
  -7   5  10        4.45        4.06      2.54 o
  -6   5  10      141.63      136.93      5.67 o
  -5   5  10       82.68       81.90      4.32 o
  -4   5  10       17.14       13.69      2.68 o
  -3   5  10       55.45       64.84      6.65 o
  -2   5  10       15.01       13.09      4.30 o
  -1   5  10       50.29       46.09      1.46 o
   0   5  10      166.52      158.76      2.39 o
   1   5  10       11.15       13.33      1.39 o
   2   5  10      195.02      203.47      3.92 o
   3   5  10      420.05      410.17      7.06 o
   4   5  10        0.30       -0.23      0.76 o
   5   5  10      103.13       92.21      2.37 o
   6   5  10       61.15       59.24      2.06 o
   7   5  10       60.80       68.87      3.06 o
   8   5  10       33.21       34.01     24.25 o
   9   5  10        6.68        4.13      3.39 o
  -9   6  10        2.35       -0.10      3.10 o
  -8   6  10       20.06       12.69      6.08 o
  -7   6  10        5.62        6.12      2.98 o
  -6   6  10        6.11        9.03      3.04 o
  -5   6  10      215.46      216.52      6.98 o
  -4   6  10        6.21        5.22      2.55 o
  -3   6  10        3.89        2.64      2.13 o
  -2   6  10        6.28        7.53      2.04 o
  -1   6  10      320.11      289.82      3.26 o
   0   6  10       68.91       65.86      2.64 o
   1   6  10      103.40      110.52      2.89 o
   2   6  10      132.57      129.45      5.10 o
   3   6  10      164.82      157.51      3.65 o
   4   6  10       23.05       28.58      2.37 o
   5   6  10       54.78       57.39      2.31 o
   6   6  10        4.40        5.24      1.54 o
   7   6  10        1.17        0.05      0.72 o
   8   6  10        3.08        0.55      3.05 o
   9   6  10       35.94       48.13      7.17 o
  -8   7  10       20.23       18.51      7.80 o
  -7   7  10        6.09        5.61      3.49 o
  -6   7  10       26.38       30.45     10.92 o
  -5   7  10       42.61       42.60     13.71 o
  -4   7  10        1.34        4.18      3.03 o
  -3   7  10        5.11        3.23      2.09 o
  -2   7  10       78.98       83.66      4.16 o
  -1   7  10       15.34       16.92      0.88 o
   0   7  10        0.71        2.13      1.11 o
   1   7  10      164.52      150.75      3.47 o
   2   7  10      226.46      228.11      5.60 o
   3   7  10        0.00        0.44      1.11 o
   4   7  10       12.90       12.85      1.94 o
   5   7  10       17.38       13.90      4.71 o
   6   7  10        6.28        2.56      1.65 o
   7   7  10        4.73        6.27      2.21 o
   8   7  10       13.55       12.63     12.02 o
  -7   8  10       15.46       12.30      5.94 o
  -6   8  10       40.09       54.36      5.11 o
  -5   8  10        0.32        0.07      1.75 o
  -4   8  10       44.28       37.61     11.34 o
  -3   8  10      202.64      213.02      6.72 o
  -2   8  10        4.00        4.12      2.48 o
  -1   8  10       11.32        8.64      1.63 o
   0   8  10       42.20       35.47      2.18 o
   1   8  10        0.46        2.23      1.96 o
   2   8  10        0.49        1.25      1.35 o
   3   8  10       22.71       18.51      2.17 o
   4   8  10        0.00       -0.16      1.32 o
   5   8  10       12.23        6.56      3.58 o
   6   8  10       32.07       36.38      4.00 o
   7   8  10       15.32       11.55      5.65 o
  -6   9  10        0.40        2.95      3.33 o
  -5   9  10        0.06       -0.05      2.58 o
  -4   9  10       10.89       11.12      3.25 o
  -3   9  10        3.03        5.32      2.72 o
  -2   9  10       59.97       65.48      5.16 o
  -1   9  10       20.21       21.83      4.31 o
   0   9  10       26.30       21.22      5.63 o
   1   9  10       28.33       34.71      8.07 o
   2   9  10        6.93        3.56      1.89 o
   3   9  10        8.48        5.93      2.10 o
   4   9  10        2.70        1.13      1.66 o
   5   9  10        1.29        0.32      2.03 o
   6   9  10       17.45        5.32      4.02 o
  -5  10  10       38.13       47.73      8.84 o
  -4  10  10       31.95       32.38      4.77 o
  -3  10  10        3.33        0.63      2.29 o
  -2  10  10       15.43       17.26      3.87 o
  -1  10  10        0.08        1.53      2.69 o
   0  10  10        2.00        2.02      1.72 o
   1  10  10        0.53        0.74      1.50 o
   2  10  10       12.57        6.48      2.68 o
   3  10  10        3.35        1.44      1.76 o
   4  10  10        0.55        2.47      2.20 o
   5  10  10       28.12       32.58      8.64 o
  -3  11  10        2.16        5.66      4.31 o
  -2  11  10        0.01        2.71      3.86 o
  -1  11  10        0.17       -1.24      2.88 o
   0  11  10       16.05       21.25      5.82 o
   1  11  10        0.00        0.36      1.36 o
   2  11  10        1.22        0.77      2.16 o
  -9   0  11        0.00        0.43      1.52 o
  -7   0  11       39.82       53.04      3.36 o
  -5   0  11      399.90      388.00      7.73 o
  -3   0  11        1.11        2.48      1.07 o
  -1   0  11      221.30      225.71      6.18 o
   1   0  11        6.50       11.14      2.28 o
   3   0  11      411.23      466.94      7.43 o
   5   0  11       34.83       36.78      5.58 o
   7   0  11      289.16      276.02     19.86 o
   9   0  11       10.77        6.02      5.38 o
 -10   1  11        0.01        2.25      1.76 o
  -9   1  11       26.42       29.27      2.33 o
  -8   1  11        1.71        2.62      1.53 o
  -7   1  11       28.30       31.52      2.11 o
  -6   1  11        4.11        6.17      1.54 o
  -5   1  11       10.17       11.81      1.51 o
  -4   1  11        2.71        3.04      1.01 o
  -3   1  11        0.19        0.04      0.63 o
  -2   1  11      102.35      126.84      2.80 o
  -1   1  11     1886.23     1920.38     19.25 o
   0   1  11       97.89      105.01      2.16 o
   1   1  11       37.76       30.89      1.94 o
   2   1  11      219.19      207.69      3.95 o
   3   1  11        5.88        6.47      1.30 o
   4   1  11       70.90       61.26      2.53 o
   5   1  11      351.33      339.24      9.23 o
   6   1  11      277.09      285.21      8.89 o
   7   1  11       25.43       29.47      4.17 o
   8   1  11        7.05        4.79      2.86 o
   9   1  11        0.36       -0.38      2.44 o
  10   1  11        7.07        1.86      2.68 o
 -10   2  11        0.00        4.01      2.92 o
  -9   2  11       26.54       32.71      4.53 o
  -8   2  11        3.93        3.18      1.28 o
  -7   2  11      141.61      140.93      3.55 o
  -6   2  11       15.31       16.44      1.42 o
  -5   2  11      267.35      274.13      3.61 o
  -4   2  11       11.06       13.57      0.78 o
  -3   2  11        0.18       -0.33      0.59 o
  -2   2  11       31.98       39.64      1.22 o
  -1   2  11      398.46      404.91      5.26 o
   0   2  11       88.29       80.06      2.31 o
   1   2  11        6.14       10.55      1.29 o
   2   2  11       10.77       14.33      1.49 o
   3   2  11       36.05       38.57      3.02 o
   4   2  11      116.92      107.97      4.15 o
   5   2  11        3.84        4.58      2.14 o
   6   2  11      150.85      162.55      7.24 o
   7   2  11        5.07        5.92      2.73 o
   8   2  11        1.81       -0.03      1.55 o
   9   2  11        0.69        0.08      1.74 o
  10   2  11        0.01       -0.12      2.01 o
 -10   3  11        5.18        3.73      3.80 o
  -9   3  11        8.76        6.93      2.91 o
  -8   3  11        0.36        1.71      2.29 o
  -7   3  11       29.91       25.28      2.35 o
  -6   3  11       14.09       15.57      2.58 o
  -5   3  11       17.09       16.61      2.77 o
  -4   3  11       53.54       49.58      4.00 o
  -3   3  11        0.00       -0.43      1.38 o
  -2   3  11       36.20       48.33      1.10 o
  -1   3  11       76.06       87.72      2.14 o
   0   3  11      105.32      117.80      2.40 o
   1   3  11       11.63        9.37      1.36 o
   2   3  11       14.32       17.72      1.50 o
   3   3  11       50.10       48.98      1.99 o
   4   3  11        1.00        1.69      0.82 o
   5   3  11       10.74       10.63      1.18 o
   6   3  11      215.11      223.17      6.72 o
   7   3  11        1.32        0.32      1.88 o
   8   3  11        8.46        5.30      4.97 o
   9   3  11        5.56        0.81      2.64 o
  -9   4  11        0.02       -0.74      3.22 o
  -8   4  11        0.18       -0.71      2.66 o
  -7   4  11        4.62        4.97      2.41 o
  -6   4  11       73.72       84.17      4.31 o
  -5   4  11        7.04        7.07      2.60 o
  -4   4  11      441.25      437.70     11.35 o
  -3   4  11      134.39      145.81      5.04 o
  -2   4  11       95.31      111.39      4.00 o
  -1   4  11      855.32      890.22      9.15 o
   0   4  11       21.00       24.98      1.51 o
   1   4  11      296.88      297.09      4.05 o
   2   4  11      110.21      120.51      2.45 o
   3   4  11        1.96        2.21      1.02 o
   4   4  11       29.07       25.00      1.50 o
   5   4  11       92.62       97.45      2.37 o
   6   4  11       14.52       12.75      0.87 o
   7   4  11        1.81        2.59      2.51 o
   8   4  11        0.69       -0.65      2.33 o
   9   4  11        4.45        0.82      2.71 o
  -9   5  11        3.28        4.62      3.92 o
  -8   5  11        0.34        1.45      2.39 o
  -7   5  11        2.46        1.24      2.34 o
  -6   5  11      326.23      318.97     10.04 o
  -5   5  11       61.89       54.70      3.96 o
  -4   5  11        4.31        3.61      2.51 o
  -3   5  11        8.20        3.00      2.29 o
  -2   5  11       52.13       49.58      3.78 o
  -1   5  11      518.55      510.14      6.36 o
   0   5  11       68.13       73.96      1.98 o
   1   5  11      111.67      106.12      2.38 o
   2   5  11      261.51      256.65      3.84 o
   3   5  11      230.49      218.49      4.33 o
   4   5  11      144.53      164.02      3.37 o
   5   5  11      115.71      111.09      2.67 o
   6   5  11       25.91       17.59      2.99 o
   7   5  11       53.71       51.20      3.39 o
   8   5  11       12.15        9.37      7.77 o
   9   5  11       20.73       12.88      9.92 o
  -8   6  11        0.06        1.65      2.70 o
  -7   6  11       11.89        8.48      4.14 o
  -6   6  11        5.69        4.33      3.03 o
  -5   6  11        0.37        1.06      2.17 o
  -4   6  11        5.53        3.83      2.45 o
  -3   6  11      185.35      165.83      7.60 o
  -2   6  11       12.96       15.02      3.09 o
  -1   6  11      143.76      137.51      2.03 o
   0   6  11      138.16      150.98      2.55 o
   1   6  11       79.77       74.07      2.11 o
   2   6  11       32.48       32.80      2.96 o
   3   6  11       67.84       73.21      4.57 o
   4   6  11        6.20        4.75      1.61 o
   5   6  11        2.26        4.10      1.51 o
   6   6  11        4.25        2.77      1.54 o
   7   6  11        0.21        2.03      2.79 o
   8   6  11        0.86       -0.07      2.77 o
  -8   7  11        9.63       11.13      5.50 o
  -7   7  11        0.13        1.16      2.62 o
  -6   7  11       16.65        8.61      5.86 o
  -5   7  11        1.06        3.07      2.66 o
  -4   7  11       31.34       42.17      4.18 o
  -3   7  11        0.15       -0.53      1.96 o
  -2   7  11        4.65        5.32      2.38 o
  -1   7  11        3.58        3.66      0.65 o
   0   7  11       67.88       69.21      2.26 o
   1   7  11        3.03        2.63      1.57 o
   2   7  11      195.88      196.29      4.81 o
   3   7  11        1.83        1.27      1.50 o
   4   7  11       97.03      110.60      3.28 o
   5   7  11       18.64       21.50      3.05 o
   6   7  11        4.87        2.35      1.38 o
   7   7  11        7.16        5.17      3.16 o
   8   7  11       10.01        5.86      5.80 o
  -7   8  11        0.17       -1.49      3.27 o
  -6   8  11        1.63        0.95      2.95 o
  -5   8  11        0.38        0.49      2.66 o
  -4   8  11        2.20        2.47      3.14 o
  -3   8  11        0.01       -0.52      1.88 o
  -2   8  11        1.21        2.48      2.34 o
  -1   8  11       32.36       25.87      9.99 o
   0   8  11        5.71        2.15      1.56 o
   1   8  11       42.58       47.68      2.68 o
   2   8  11        1.62        0.77      1.45 o
   3   8  11       97.48      102.47      3.55 o
   4   8  11       80.54       91.84      3.83 o
   5   8  11        0.90       -0.65      1.51 o
   6   8  11       11.77        5.47      2.99 o
   7   8  11       22.33       14.51      6.78 o
  -6   9  11       13.30       10.26      4.74 o
  -5   9  11        7.81        9.44      4.33 o
  -4   9  11       16.39       13.84      8.33 o
  -3   9  11       11.42       13.77      3.51 o
  -2   9  11       12.77       15.75      3.46 o
  -1   9  11        1.40        0.68      0.72 o
   0   9  11       29.77       31.85      5.79 o
   1   9  11       54.55       60.38      9.57 o
   2   9  11       12.85        9.50      3.16 o
   3   9  11        1.97        3.34      2.00 o
   4   9  11       85.09      102.05      4.26 o
   5   9  11       34.89       48.80      9.04 o
   6   9  11        0.16        1.77      1.76 o
  -4  10  11        1.73        4.71      3.12 o
  -3  10  11        0.93        0.28      1.93 o
  -2  10  11        9.54        8.75      3.22 o
  -1  10  11        2.55        0.70      2.89 o
   0  10  11        2.13        3.02      3.03 o
   1  10  11       21.68       14.75      4.97 o
   2  10  11        0.35       -1.06      1.76 o
   3  10  11        2.64        3.55      2.05 o
   4  10  11       26.54       24.64      7.56 o
  -1  11  11        9.23       15.98      4.99 o
   0  11  11       52.15       69.70      5.22 o
   1  11  11        7.16        3.45      3.44 o
 -10   0  12        1.13        0.54      2.58 o
  -8   0  12      105.45      100.00      4.75 o
  -6   0  12      592.80      585.63     10.39 o
  -4   0  12      210.17      211.62      7.72 o
  -2   0  12       69.52       67.20      3.61 o
   0   0  12       99.13       98.62      3.36 o
   2   0  12      479.93      448.43      6.79 o
   4   0  12       26.17       23.93      0.93 o
   6   0  12      104.98      109.74      8.83 o
   8   0  12        2.68        3.09      3.42 o
  10   0  12        0.20        3.02      4.20 o
 -10   1  12        4.07        7.59      3.39 o
  -9   1  12        5.80        9.12      1.87 o
  -8   1  12        0.78       -0.01      1.08 o
  -7   1  12        1.88        1.29      0.91 o
  -6   1  12       98.20       98.87      2.27 o
  -5   1  12       20.22       25.49      1.38 o
  -4   1  12       55.31       54.58      1.55 o
  -3   1  12      251.25      241.64      4.35 o
  -2   1  12      244.70      271.98      3.91 o
  -1   1  12        0.78        1.89      0.83 o
   0   1  12       21.54       23.28      1.44 o
   1   1  12       52.58       54.05      2.01 o
   2   1  12       21.96       25.63      1.81 o
   3   1  12       38.74       35.97      1.31 o
   4   1  12       36.16       39.58      1.00 o
   5   1  12       35.06       42.65      4.30 o
   6   1  12       40.43       39.45      3.82 o
   7   1  12        1.50        4.02      2.69 o
   8   1  12        3.35        3.73      2.71 o
   9   1  12        0.01        1.40      2.60 o
 -10   2  12        2.09        5.20      3.57 o
  -9   2  12        0.16       -2.46      2.46 o
  -8   2  12        4.05        4.33      1.39 o
  -7   2  12       93.09       99.78      3.03 o
  -6   2  12        3.51        3.33      0.94 o
  -5   2  12      217.23      207.42      3.05 o
  -4   2  12       27.98       29.12      1.08 o
  -3   2  12        2.96        2.56      0.81 o
  -2   2  12        7.78       11.31      1.20 o
  -1   2  12      900.81      913.27     10.81 o
   0   2  12        3.89        2.83      1.27 o
   1   2  12      145.12      139.43      3.18 o
   2   2  12        3.61        3.98      1.39 o
   3   2  12       50.97       40.21      1.87 o
   4   2  12      146.76      127.25      5.87 o
   5   2  12      144.58      150.73      5.60 o
   6   2  12      120.35      139.16      5.61 o
   7   2  12       68.00       68.40      4.75 o
   8   2  12        3.59       -0.23      2.59 o
   9   2  12        8.16        5.86      3.25 o
  -9   3  12        8.29        6.47      3.02 o
  -8   3  12       10.13       10.85      2.80 o
  -7   3  12        0.36        3.31      2.09 o
  -6   3  12       19.74       23.13      3.25 o
  -5   3  12      423.97      441.54      9.45 o
  -4   3  12        2.41        3.26      1.85 o
  -3   3  12      113.57      117.59      5.09 o
  -2   3  12      277.97      275.21      3.08 o
  -1   3  12        4.35        3.61      0.73 o
   0   3  12       33.30       31.11      1.37 o
   1   3  12       15.61       18.23      1.82 o
   2   3  12        7.90       11.88      1.38 o
   3   3  12       92.86       89.95      2.69 o
   4   3  12       16.35       15.17      2.31 o
   5   3  12       46.87       46.58      1.27 o
   6   3  12      309.11      326.96      8.98 o
   7   3  12       69.47       72.87      5.29 o
   8   3  12       32.24       13.54     11.74 o
   9   3  12        0.02        0.27      2.40 o
  -9   4  12       25.74       41.65      6.23 o
  -8   4  12        1.81        2.81      3.25 o
  -7   4  12       24.46       28.05      3.40 o
  -6   4  12        0.33        0.22      1.82 o
  -5   4  12       52.51       64.11      3.89 o
  -4   4  12        2.96        2.81      2.19 o
  -3   4  12        0.40        1.65      1.74 o
  -2   4  12      200.28      197.62      5.33 o
  -1   4  12      115.26      130.13      2.22 o
   0   4  12       55.65       56.83      2.36 o
   1   4  12       92.35       91.59      2.30 o
   2   4  12       51.54       50.25      2.01 o
   3   4  12      357.92      349.46      5.53 o
   4   4  12        1.04        1.78      1.39 o
   5   4  12      234.87      229.02      4.46 o
   6   4  12       26.30       11.61      4.19 o
   7   4  12        0.02       -0.80      2.20 o
   8   4  12       13.32        0.77      2.65 o
   9   4  12        2.66        0.61      2.69 o
  -9   5  12        8.07        4.66      5.10 o
  -8   5  12        0.25       -1.13      2.61 o
  -7   5  12        3.09        1.78      2.99 o
  -6   5  12       21.35       22.67      3.66 o
  -5   5  12       36.14       40.29      3.73 o
  -4   5  12       22.78       21.73      3.41 o
  -3   5  12        0.78        2.48      2.00 o
  -2   5  12      132.24      118.63      5.03 o
  -1   5  12       78.85       82.92      2.16 o
   0   5  12      123.82      124.32      3.26 o
   1   5  12      936.99      923.00     10.26 o
   2   5  12        0.05        0.18      0.83 o
   3   5  12       75.55       71.93      3.21 o
   4   5  12       35.35       37.86      1.78 o
   5   5  12        4.38        4.63      1.49 o
   6   5  12        8.15        3.45      1.21 o
   7   5  12        1.00        1.85      2.55 o
   8   5  12        0.63        1.49      3.02 o
  -8   6  12        0.00        0.08      2.38 o
  -7   6  12        2.64        2.90      3.19 o
  -6   6  12        1.98        0.85      2.22 o
  -5   6  12        1.06        3.29      2.92 o
  -4   6  12       17.27        4.47      6.52 o
  -3   6  12        1.75       -1.43      2.22 o
  -2   6  12        0.19        0.97      1.91 o
  -1   6  12        2.40        2.90      0.72 o
   0   6  12       62.83       67.77      2.36 o
   1   6  12      355.65      332.46      5.02 o
   2   6  12      177.33      173.45      3.35 o
   3   6  12        0.21        0.43      1.28 o
   4   6  12       27.35       20.59      2.32 o
   5   6  12        0.21        0.95      1.40 o
   6   6  12       17.45        7.77      2.95 o
   7   6  12       19.37       12.96      9.20 o
   8   6  12       26.26        4.63      6.21 o
  -7   7  12        1.78        2.94      3.46 o
  -6   7  12        4.27        4.02      2.96 o
  -5   7  12        2.80        2.76      2.72 o
  -4   7  12       30.35       24.14      9.06 o
  -3   7  12        4.35        3.82      2.87 o
  -2   7  12       26.30       29.38      3.65 o
  -1   7  12       61.09       62.73      2.57 o
   0   7  12        4.25        3.08      1.03 o
   1   7  12        0.24        0.61      0.83 o
   2   7  12      237.26      231.87      5.98 o
   3   7  12       51.10       52.16      2.60 o
   4   7  12       15.00       11.65      3.87 o
   5   7  12        1.63        0.62      1.52 o
   6   7  12       24.01       24.00      5.58 o
   7   7  12        1.82        1.55      3.84 o
  -6   8  12        0.30       -1.35      3.24 o
  -5   8  12        0.62       -1.87      2.81 o
  -4   8  12       49.93       57.48      5.08 o
  -3   8  12       41.92       48.24      4.58 o
  -2   8  12        5.46        9.35      2.73 o
  -1   8  12        4.70        3.94      1.39 o
   0   8  12       14.51       15.94      2.21 o
   1   8  12        1.06        1.86      1.13 o
   2   8  12        1.19        0.63      1.50 o
   3   8  12       16.46       23.16      4.02 o
   4   8  12        7.82        6.31      3.21 o
   5   8  12       18.02       18.47      4.45 o
   6   8  12        5.54        2.53      1.72 o
  -5   9  12        8.76        8.72      4.36 o
  -4   9  12        5.06        8.43      4.22 o
  -3   9  12        0.99        2.75      2.84 o
  -2   9  12        0.00       -2.05      2.54 o
  -1   9  12        4.70        4.53      2.65 o
   0   9  12        0.02       -0.85      1.22 o
   1   9  12        0.04        0.34      1.25 o
   2   9  12       14.90       13.66      2.73 o
   3   9  12       52.31       63.86      3.80 o
   4   9  12        0.13        1.96      2.32 o
   5   9  12        4.79        6.31      3.03 o
  -4  10  12       13.10       13.13      6.13 o
  -3  10  12       18.39       18.80      4.47 o
  -2  10  12       20.65       23.69      4.47 o
  -1  10  12        0.01        0.51      2.72 o
   0  10  12        7.73        3.59      3.60 o
   1  10  12       12.48       10.06      3.93 o
   2  10  12        6.72        7.18      2.51 o
   3  10  12        6.00        3.29      2.29 o
  -9   0  13        6.97        5.13      2.14 o
  -7   0  13      191.61      190.26      7.31 o
  -5   0  13      350.84      330.69      7.65 o
  -3   0  13       29.78       33.37      2.60 o
  -1   0  13      108.84      113.80      3.59 o
   1   0  13       66.23       74.37      3.44 o
   3   0  13       45.64       46.70      3.38 o
   5   0  13      145.70      127.48      8.98 o
   7   0  13      316.87      334.20     18.01 o
   9   0  13        2.39        0.72      3.27 o
  -9   1  13       75.41       81.70      5.58 o
  -8   1  13       19.91       24.82      1.99 o
  -7   1  13       18.92       18.10      1.49 o
  -6   1  13        8.30       10.67      1.80 o
  -5   1  13        2.62        2.18      0.83 o
  -4   1  13        9.25       14.21      1.15 o
  -3   1  13        7.33        6.68      1.00 o
  -2   1  13        3.30        6.55      1.11 o
  -1   1  13      517.34      544.38      6.61 o
   0   1  13       11.42       11.34      1.54 o
   1   1  13        4.44        4.30      1.81 o
   2   1  13      318.31      309.13      4.92 o
   3   1  13      299.79      301.39      5.80 o
   4   1  13       40.84       38.88      1.40 o
   5   1  13        5.58        3.91      2.86 o
   6   1  13      480.68      487.37     10.77 o
   7   1  13       24.70       24.63      8.34 o
   8   1  13        0.01        0.47      2.16 o
   9   1  13        1.89        4.15      3.22 o
  -9   2  13       18.56       22.91      4.15 o
  -8   2  13        0.76        1.60      2.38 o
  -7   2  13       22.55       25.55      1.59 o
  -6   2  13        0.10       -0.11      0.51 o
  -5   2  13      143.75      145.70      2.35 o
  -4   2  13      135.54      132.20      2.47 o
  -3   2  13       25.17       26.90      1.11 o
  -2   2  13      305.84      320.17      5.44 o
  -1   2  13      335.94      306.73      5.37 o
   0   2  13       23.10       20.03      2.60 o
   1   2  13       66.53       71.43      2.66 o
   2   2  13        0.23        1.31      1.11 o
   3   2  13        0.01        0.66      1.24 o
   4   2  13      127.16      116.50      4.33 o
   5   2  13      302.16      295.31      8.37 o
   6   2  13      283.23      291.64      8.12 o
   7   2  13        1.30        0.23      2.04 o
   8   2  13        3.76        0.89      2.76 o
   9   2  13        5.93        5.52      3.55 o
  -9   3  13        0.03        2.91      2.85 o
  -8   3  13       32.79       35.05      4.55 o
  -7   3  13        0.03       -0.97      2.13 o
  -6   3  13       90.76       77.87      4.50 o
  -5   3  13       43.39       44.13      3.36 o
  -4   3  13       73.49       72.77      3.60 o
  -3   3  13       13.53       12.78      0.53 o
  -2   3  13       49.17       43.87      3.11 o
  -1   3  13       21.58       24.15      1.54 o
   0   3  13        7.96        7.44      1.20 o
   1   3  13      115.95      124.93      3.08 o
   2   3  13      444.01      437.97      6.11 o
   3   3  13      146.39      139.80      3.09 o
   4   3  13       89.00       98.87      4.86 o
   5   3  13        4.86        2.94      0.72 o
   6   3  13        0.30        1.25      2.20 o
   7   3  13        3.74        3.00      2.64 o
   8   3  13        0.45        1.95      2.75 o
   9   3  13        4.77        4.51      3.89 o
  -9   4  13        0.62        0.00      1.93 o
  -8   4  13        0.66        4.89      3.04 o
  -7   4  13        0.26        0.48      1.79 o
  -6   4  13        4.43        4.29      2.31 o
  -5   4  13        4.02        4.24      2.81 o
  -4   4  13       55.88       59.24      4.13 o
  -3   4  13       94.90       84.57      4.86 o
  -2   4  13       31.09       35.65      3.02 o
  -1   4  13       34.65       38.23      1.46 o
   0   4  13      264.91      293.71      4.49 o
   1   4  13       27.36       29.35      1.91 o
   2   4  13       87.53       81.26      2.92 o
   3   4  13        6.03        5.02      1.39 o
   4   4  13        0.22        1.93      1.79 o
   5   4  13       48.00       44.11      1.79 o
   6   4  13        9.13        3.25      2.81 o
   7   4  13       28.76       16.78     11.55 o
   8   4  13        0.06       -0.70      2.89 o
  -8   5  13        7.05        0.53      2.43 o
  -7   5  13        0.55        0.92      2.81 o
  -6   5  13        1.76        1.20      2.32 o
  -5   5  13       54.74       54.59      7.67 o
  -4   5  13        0.03        0.23      1.66 o
  -3   5  13       33.01       37.76      3.38 o
  -2   5  13        1.39        1.99      2.27 o
  -1   5  13      259.83      248.22      3.28 o
   0   5  13       48.03       64.58      1.84 o
   1   5  13        7.71        7.82      1.30 o
   2   5  13       44.51       37.80      2.20 o
   3   5  13       21.90       21.71      2.02 o
   4   5  13        1.46        1.46      1.21 o
   5   5  13       17.35       23.16      3.43 o
   6   5  13        8.21        1.70      2.05 o
   7   5  13        9.57        4.03      3.71 o
   8   5  13        2.30        1.22      3.01 o
  -8   6  13       22.88       15.81     16.34 o
  -7   6  13       13.01        1.76      2.94 o
  -6   6  13        5.91        2.75      3.34 o
  -5   6  13       34.57       29.91     10.40 o
  -4   6  13        1.99       -0.82      2.73 o
  -3   6  13        7.51        7.71      2.71 o
  -2   6  13        6.69        8.74      2.70 o
  -1   6  13      110.81       98.28      4.07 o
   0   6  13      168.15      146.10      2.84 o
   1   6  13      189.44      205.47      3.70 o
   2   6  13       23.31       30.23      1.91 o
   3   6  13        4.41        5.01      1.65 o
   4   6  13        5.94        3.44      1.60 o
   5   6  13        0.16       -0.95      1.16 o
   6   6  13        0.00        1.15      1.72 o
   7   6  13       16.31        1.10      2.67 o
  -7   7  13       15.15       15.09      8.05 o
  -6   7  13       30.74       27.02     10.00 o
  -5   7  13       14.66       12.03      5.43 o
  -4   7  13        0.14        1.23      2.44 o
  -3   7  13        2.72        3.50      3.39 o
  -2   7  13        1.78        2.08      2.68 o
  -1   7  13       28.59       16.97      3.34 o
   0   7  13        1.77        2.36      0.83 o
   1   7  13       11.49        9.51      2.32 o
   2   7  13       92.64       77.47      3.78 o
   3   7  13        3.97        3.21      1.53 o
   4   7  13       41.76       45.11      4.31 o
   5   7  13       10.58        4.51      2.18 o
   6   7  13        2.40        0.05      1.43 o
   7   7  13        0.15       -0.42      2.10 o
  -6   8  13       19.68       13.85      6.27 o
  -5   8  13       15.20       14.68      7.49 o
  -4   8  13        6.29        3.14      3.06 o
  -3   8  13       10.24        9.87      4.88 o
  -2   8  13       27.03       23.65      8.06 o
  -1   8  13       16.05        8.47      2.95 o
   0   8  13        6.58        4.75      1.24 o
   1   8  13       90.92       86.38      2.54 o
   2   8  13        1.15        1.34      1.45 o
   3   8  13        5.92        8.11      2.02 o
   4   8  13       17.03        8.08      3.31 o
   5   8  13        0.36        1.33      1.77 o
   6   8  13        9.47        5.40      3.51 o
  -5   9  13        2.69        1.94      3.17 o
  -4   9  13        3.61        0.00      2.27 o
  -3   9  13       10.68        8.75      4.94 o
  -2   9  13        0.45        1.42      2.34 o
  -1   9  13        1.10        0.42      2.23 o
   0   9  13        1.06        2.57      2.44 o
   1   9  13        0.01        0.30      1.30 o
   2   9  13        0.63        0.45      1.09 o
   3   9  13       42.51       66.98      3.58 o
   4   9  13       38.45       49.84      3.56 o
  -3  10  13        0.74        1.27      3.66 o
  -2  10  13       14.71       15.20      4.15 o
  -1  10  13        0.49       -1.65      2.89 o
   0  10  13        0.92       -0.77      2.78 o
   1  10  13        0.41       -0.15      2.37 o
   2  10  13        0.22       -0.15      1.42 o
  -8   0  14        9.44       10.69      2.73 o
  -6   0  14        1.56        3.59      2.44 o
  -4   0  14      189.70      197.94      4.64 o
  -2   0  14      860.77      927.13     16.43 o
   0   0  14        0.01        0.52      1.31 o
   2   0  14     1053.68     1054.99     20.67 o
   4   0  14       22.70       23.23      2.86 o
   6   0  14      126.46      128.23     10.25 o
   8   0  14        0.16        2.63      5.75 o
  -9   1  14        1.12        1.73      2.61 o
  -8   1  14        0.23        1.75      1.53 o
  -7   1  14      134.56      142.59      3.44 o
  -6   1  14      303.21      303.70      4.75 o
  -5   1  14       16.05       15.79      1.57 o
  -4   1  14       25.85       28.19      1.37 o
  -3   1  14       99.25      106.80      2.56 o
  -2   1  14      247.95      239.41      3.73 o
  -1   1  14       25.99       31.37      2.06 o
   0   1  14      114.72      124.79      2.81 o
   1   1  14       32.45       35.33      2.13 o
   2   1  14       24.37       30.09      1.96 o
   3   1  14       20.13       17.65      1.66 o
   4   1  14      165.36      155.62      2.42 o
   5   1  14        6.69        7.80      4.14 o
   6   1  14      221.06      222.33      7.32 o
   7   1  14       35.00       38.58      8.07 o
   8   1  14       16.43       12.45      3.68 o
   9   1  14        1.02        0.34      1.87 o
  -9   2  14       42.26       41.68      6.68 o
  -8   2  14       11.13        9.59      2.60 o
  -7   2  14        4.39        5.12      3.05 o
  -6   2  14        7.68        8.72      0.91 o
  -5   2  14        0.26        0.64      0.56 o
  -4   2  14        2.36        3.47      0.76 o
  -3   2  14       13.95       16.51      1.45 o
  -2   2  14       52.93       68.58      1.98 o
  -1   2  14       40.56       41.79      2.12 o
   0   2  14       41.96       48.39      3.46 o
   1   2  14       68.01       62.83      2.48 o
   2   2  14       29.68       31.32      2.04 o
   3   2  14       91.39       97.29      2.87 o
   4   2  14        7.37        5.98      0.90 o
   5   2  14       35.59       41.45      4.18 o
   6   2  14        7.31        5.30      2.81 o
   7   2  14        7.77        7.62      3.52 o
   8   2  14        7.51        6.57      5.71 o
   9   2  14        1.27        2.77      2.85 o
  -9   3  14        0.92        3.01      3.37 o
  -8   3  14        0.22        0.61      1.86 o
  -7   3  14        6.45        5.25      2.76 o
  -6   3  14        2.13        1.45      1.81 o
  -5   3  14      194.36      196.06      5.67 o
  -4   3  14       17.49       19.49      2.64 o
  -3   3  14        8.19        9.43      0.62 o
  -2   3  14      269.87      273.91      4.41 o
  -1   3  14        0.83        1.39      0.99 o
   0   3  14      131.88      134.23      2.78 o
   1   3  14      481.39      482.41      6.34 o
   2   3  14       50.61       47.80      2.37 o
   3   3  14      170.84      171.47      3.67 o
   4   3  14        6.78        9.44      1.43 o
   5   3  14        2.11        1.03      0.50 o
   6   3  14        0.05       -2.33      2.84 o
   7   3  14       44.01       52.01     16.09 o
   8   3  14        9.24        7.42      6.29 o
  -8   4  14        0.47       -0.80      2.46 o
  -7   4  14        7.13        4.99      2.87 o
  -6   4  14       21.15       21.70      3.17 o
  -5   4  14        8.03       10.11      2.87 o
  -4   4  14        0.56        1.12      2.32 o
  -3   4  14        7.29        5.97      2.95 o
  -2   4  14       33.05       44.43      3.63 o
  -1   4  14        8.50        5.87      1.24 o
   0   4  14        0.79        0.84      0.98 o
   1   4  14      192.65      180.78      3.67 o
   2   4  14        4.97        5.97      1.59 o
   3   4  14      257.12      268.29      5.35 o
   4   4  14       26.40       26.43      3.27 o
   5   4  14        5.49        3.81      1.37 o
   6   4  14        0.02        0.71      2.49 o
   7   4  14       18.27        5.48      4.33 o
   8   4  14        0.00       -1.33      2.78 o
  -8   5  14       10.29        7.86      8.92 o
  -7   5  14        4.75        2.98      3.05 o
  -6   5  14       72.57       79.95      6.74 o
  -5   5  14       17.71        9.32      5.73 o
  -4   5  14       86.85       83.90      5.03 o
  -3   5  14        1.17        1.84      2.05 o
  -2   5  14       49.68       59.82      4.37 o
  -1   5  14        7.15        2.08      0.84 o
   0   5  14      138.00      135.02      3.04 o
   1   5  14       11.19       13.02      1.44 o
   2   5  14       44.86       47.45      2.44 o
   3   5  14       77.07       77.10      2.74 o
   4   5  14       64.49       60.30      3.35 o
   5   5  14        1.10        0.19      1.43 o
   6   5  14        2.67        1.18      2.07 o
   7   5  14       22.31        9.85      7.46 o
   8   5  14        0.08        1.57      3.38 o
  -7   6  14        0.10       -0.01      2.55 o
  -6   6  14       22.86        4.85      6.80 o
  -5   6  14       13.07        5.69      5.58 o
  -4   6  14       37.07       38.92      3.44 o
  -3   6  14        3.19        2.26      2.35 o
  -2   6  14       25.75       15.64      5.70 o
  -1   6  14       73.70       63.68      3.06 o
   0   6  14       18.47       11.24      1.76 o
   1   6  14        2.07        1.14      1.17 o
   2   6  14       28.82       26.14      4.77 o
   3   6  14        8.17        5.01      2.24 o
   4   6  14        2.52        1.40      1.35 o
   5   6  14        0.11        0.21      1.01 o
   6   6  14        8.32        1.89      2.20 o
   7   6  14        0.54       -0.18      2.19 o
  -6   7  14        6.01        2.47      3.11 o
  -5   7  14       17.40       14.72      6.56 o
  -4   7  14       36.24       42.82     13.79 o
  -3   7  14        0.07        0.21      2.02 o
  -2   7  14       54.78       51.71      4.51 o
  -1   7  14       24.25       29.51     10.60 o
   0   7  14       65.68       60.93      2.57 o
   1   7  14       32.94       37.22      2.64 o
   2   7  14        0.81        0.50      1.25 o
   3   7  14        0.06        1.24      1.35 o
   4   7  14        6.93        5.77      1.74 o
   5   7  14       11.77        5.39      3.11 o
   6   7  14        2.13        1.43      1.90 o
  -5   8  14        0.06       -2.01      2.99 o
  -4   8  14        9.80       11.80      5.47 o
  -3   8  14        1.27       -2.35      2.84 o
  -2   8  14       16.26       14.58      5.99 o
  -1   8  14        0.04       -1.65      2.85 o
   0   8  14        0.72       -0.24      2.35 o
   1   8  14       16.57       13.30      4.15 o
   2   8  14        3.43        4.48      1.66 o
   3   8  14       79.64       89.42      3.63 o
   4   8  14        5.70        5.33      1.88 o
   5   8  14       10.89        4.53      2.72 o
  -4   9  14        0.00        0.09      2.44 o
  -3   9  14       64.18       89.42      7.11 o
  -2   9  14        2.26        0.20      2.33 o
  -1   9  14        1.84        3.47      2.95 o
   0   9  14       21.27       19.88      8.78 o
   1   9  14        2.61        5.73      4.31 o
   2   9  14        2.56        1.78      1.38 o
   3   9  14       53.87       69.83      3.16 o
   4   9  14        0.65        2.53      1.69 o
  -1  10  14        0.34        2.20      2.84 o
   0  10  14       12.68       10.36      4.55 o
   1  10  14        0.37        1.89      3.98 o
  -7   0  15       81.24       80.72      5.15 o
  -5   0  15        0.05        1.22      4.56 o
  -3   0  15        9.23        6.38      1.60 o
  -1   0  15     1159.81     1168.40     20.26 o
   1   0  15        4.56        9.04      1.99 o
   3   0  15      274.29      287.40      6.20 o
   5   0  15       49.29       59.72      7.46 o
   7   0  15        0.31        2.05      3.24 o
  -9   1  15       27.51       31.02      7.94 o
  -8   1  15       24.17       19.95      2.97 o
  -7   1  15       13.49       10.67      1.42 o
  -6   1  15      193.35      191.48      4.26 o
  -5   1  15       27.04       29.66      2.23 o
  -4   1  15       16.46       17.91      1.61 o
  -3   1  15       55.50       62.98      2.04 o
  -2   1  15      110.35      105.95      2.86 o
  -1   1  15      112.13      110.59      2.89 o
   0   1  15       52.42       53.15      2.21 o
   1   1  15        7.60        7.25      1.54 o
   2   1  15       14.38       12.81      1.99 o
   3   1  15       13.47       11.56      1.35 o
   4   1  15        1.07        0.06      0.62 o
   5   1  15      227.72      235.50      8.72 o
   6   1  15        0.50       -1.04      2.79 o
   7   1  15        1.12        1.96      2.73 o
   8   1  15        6.83        6.11      3.05 o
  -8   2  15       15.32       15.43      2.93 o
  -7   2  15        0.11        1.89      2.22 o
  -6   2  15       19.20       16.58      1.04 o
  -5   2  15       18.89       16.63      1.57 o
  -4   2  15        6.84        5.83      0.88 o
  -3   2  15        2.90        3.68      1.13 o
  -2   2  15      104.45      116.31      2.68 o
  -1   2  15       51.86       54.36      2.47 o
   0   2  15        1.59        2.66      1.29 o
   1   2  15      139.04      132.04      3.48 o
   2   2  15      144.08      140.29      3.69 o
   3   2  15        7.97        7.85      1.52 o
   4   2  15       50.99       53.07      2.12 o
   5   2  15        0.28        0.74      2.63 o
   6   2  15        0.83        0.39      2.03 o
   7   2  15        3.47        3.65      2.97 o
   8   2  15        4.15        1.44      3.01 o
  -8   3  15        4.00        5.03      2.63 o
  -7   3  15       13.21       12.39      2.88 o
  -6   3  15        4.72        2.98      2.11 o
  -5   3  15        7.30       11.07      3.47 o
  -4   3  15        0.16       -0.55      1.70 o
  -3   3  15       40.57       42.25      0.90 o
  -2   3  15        7.57        8.39      1.82 o
  -1   3  15       44.43       44.06      2.17 o
   0   3  15       11.90       14.31      1.74 o
   1   3  15       50.69       54.34      2.19 o
   2   3  15      663.18      647.84      8.75 o
   3   3  15       58.18       58.74      2.91 o
   4   3  15        0.00        0.48      1.06 o
   5   3  15       31.62       26.97      3.17 o
   6   3  15      129.20      132.41      6.00 o
   7   3  15        0.13       -2.01      3.02 o
   8   3  15        0.37       -0.33      2.45 o
  -8   4  15       48.12       55.21     19.44 o
  -7   4  15        0.03        0.52      2.00 o
  -6   4  15        2.89        1.08      2.02 o
  -5   4  15        0.07       -0.87      2.12 o
  -4   4  15        8.73        7.74      2.71 o
  -3   4  15        0.17       -1.82      1.97 o
  -2   4  15       11.07        8.95      0.72 o
  -1   4  15       37.24       34.17      1.53 o
   0   4  15      184.56      177.73      3.54 o
   1   4  15      123.45      129.52      3.17 o
   2   4  15      217.33      213.39      4.29 o
   3   4  15       77.48       76.08      2.93 o
   4   4  15        0.09       -0.40      1.56 o
   5   4  15       49.53       48.00      2.39 o
   6   4  15        2.13        0.00      2.04 o
   7   4  15        0.14       -1.65      3.53 o
   8   4  15        1.72        0.51      2.97 o
  -7   5  15        0.49       -1.72      2.56 o
  -6   5  15        2.29        2.16      2.82 o
  -5   5  15        5.28        0.73      2.43 o
  -4   5  15        8.54        3.57      2.44 o
  -3   5  15        1.09        0.30      1.71 o
  -2   5  15       50.47       57.19      4.44 o
  -1   5  15       30.23       33.38      1.30 o
   0   5  15       44.71       44.51      2.34 o
   1   5  15        0.66        1.49      1.19 o
   2   5  15       99.81       95.33      3.04 o
   3   5  15       10.40        9.11      1.74 o
   4   5  15       11.42        9.48      2.58 o
   5   5  15       17.92        9.96      3.55 o
   6   5  15       14.26        2.65      2.60 o
   7   5  15        4.41       -0.56      2.36 o
  -7   6  15        1.66        0.20      2.38 o
  -6   6  15       51.57       66.19      5.62 o
  -5   6  15        2.74        0.95      3.28 o
  -4   6  15       23.84       24.92      9.77 o
  -3   6  15        0.00       -0.07      1.67 o
  -2   6  15       53.57       58.35      4.43 o
  -1   6  15        4.51        1.81      0.84 o
   0   6  15        6.45        5.53      1.50 o
   1   6  15       30.04       28.09      4.21 o
   2   6  15        0.60        1.42      1.25 o
   3   6  15        0.02        0.51      1.73 o
   4   6  15        0.07       -0.02      1.03 o
   5   6  15        8.27        2.47      2.00 o
   6   6  15        0.18       -1.59      2.69 o
  -6   7  15        2.47        2.10      3.29 o
  -5   7  15       30.94       36.75     12.38 o
  -4   7  15       15.65        8.89      3.88 o
  -3   7  15        7.22        4.69      2.94 o
  -2   7  15       25.27       20.52      7.05 o
  -1   7  15       20.94       21.29      7.85 o
   0   7  15        0.03       -0.22      0.97 o
   1   7  15        2.42        1.14      1.07 o
   2   7  15       47.55       48.36      6.03 o
   3   7  15      115.37      141.46      5.27 o
   4   7  15        3.75        3.23      1.90 o
   5   7  15        3.42        1.69      2.20 o
   6   7  15        1.23        0.57      2.44 o
  -5   8  15        3.80        3.68      3.81 o
  -4   8  15       65.19       80.46      6.24 o
  -3   8  15        7.33        2.47      3.03 o
  -2   8  15        4.41        5.78      3.63 o
  -1   8  15        0.25        0.75      2.40 o
   0   8  15        4.27        3.37      2.81 o
   1   8  15       15.27        8.13      2.31 o
   2   8  15        7.67        5.07      1.79 o
   3   8  15        2.45        1.20      1.48 o
   4   8  15        0.02        1.46      1.49 o
  -3   9  15       29.20       15.38     11.31 o
  -2   9  15        6.68        4.66      3.47 o
  -1   9  15       22.59       16.50      6.23 o
   0   9  15        3.63        1.08      2.79 o
   1   9  15        0.02        0.53      2.58 o
   2   9  15        3.92        2.78      1.56 o
   3   9  15       19.42       21.83      3.24 o
  -8   0  16        3.86        3.36      2.56 o
  -6   0  16       37.02       39.18      3.10 o
  -4   0  16       41.76       39.24      2.90 o
  -2   0  16       21.01       22.31      2.57 o
   0   0  16       70.78       74.17      3.87 o
   2   0  16       86.36       97.00      4.97 o
   4   0  16       12.16       11.11      2.13 o
   6   0  16        2.04        2.78      4.95 o
   8   0  16       11.47        8.30      5.65 o
  -8   1  16        5.06        0.88      1.99 o
  -7   1  16       93.73       99.00      4.12 o
  -6   1  16        2.64        1.92      1.10 o
  -5   1  16        0.01       -0.39      0.94 o
  -4   1  16       16.60       15.93      1.50 o
  -3   1  16        0.64        1.94      1.05 o
  -2   1  16      596.74      602.95      7.70 o
  -1   1  16       65.20       70.90      2.27 o
   0   1  16       27.61       28.86      1.83 o
   1   1  16       19.24       20.37      1.96 o
   2   1  16       55.66       57.43      2.44 o
   3   1  16      119.30      122.93      3.03 o
   4   1  16       10.94       10.04      1.48 o
   5   1  16        0.06        0.66      3.93 o
   6   1  16      249.81      276.49      8.66 o
   7   1  16        2.09        4.88      3.16 o
   8   1  16        9.65       13.35      3.61 o
  -8   2  16        1.26        1.86      2.27 o
  -7   2  16       16.96       19.83      2.94 o
  -6   2  16        3.05        2.61      2.16 o
  -5   2  16        3.15        2.42      0.63 o
  -4   2  16        0.05        0.74      0.56 o
  -3   2  16        8.35        7.40      0.99 o
  -2   2  16       76.48       76.51      2.98 o
  -1   2  16       74.43       70.28      2.99 o
   0   2  16       25.97       31.16      2.14 o
   1   2  16      625.82      613.71      9.51 o
   2   2  16      222.17      235.03      4.87 o
   3   2  16        3.39        4.22      1.44 o
   4   2  16       56.93       60.70      1.76 o
   5   2  16       53.67       60.40      4.87 o
   6   2  16       25.25       23.72      9.00 o
   7   2  16       22.18       19.36      7.79 o
   8   2  16        0.02       -0.33      2.46 o
  -8   3  16        0.15        1.69      3.30 o
  -7   3  16        4.59        0.16      1.89 o
  -6   3  16       46.54       54.45      4.38 o
  -5   3  16        0.64       -1.10      1.87 o
  -4   3  16       62.64       64.63      5.44 o
  -3   3  16        5.99        7.86      0.71 o
  -2   3  16       53.54       56.47      2.14 o
  -1   3  16        6.31        7.76      1.56 o
   0   3  16       50.32       48.61      3.04 o
   1   3  16      175.88      179.94      4.11 o
   2   3  16        0.23       -0.90      1.21 o
   3   3  16       46.67       54.84      3.05 o
   4   3  16        7.64        8.50      1.73 o
   5   3  16       39.98       40.87      3.98 o
   6   3  16       29.25       15.91     12.37 o
   7   3  16        0.01       -0.85      2.77 o
  -7   4  16       23.42        7.84      6.33 o
  -6   4  16        0.54        0.07      1.70 o
  -5   4  16       11.22       10.78      2.84 o
  -4   4  16        3.42        2.89      2.39 o
  -3   4  16        0.80        1.93      2.02 o
  -2   4  16        0.01        0.48      0.55 o
  -1   4  16        1.79        1.69      0.84 o
   0   4  16      140.92      134.12      2.96 o
   1   4  16       33.63       28.81      1.91 o
   2   4  16        8.22       10.90      1.83 o
   3   4  16        2.39        1.74      1.65 o
   4   4  16        0.21       -1.87      1.87 o
   5   4  16        7.56        6.35      2.87 o
   6   4  16        1.45        0.39      1.89 o
   7   4  16        1.19       -1.21      2.65 o
  -7   5  16       19.36        8.60      6.22 o
  -6   5  16        2.75        0.86      2.24 o
  -5   5  16        8.91        2.33      2.63 o
  -4   5  16        0.02       -1.09      2.37 o
  -3   5  16       13.15       10.83      3.86 o
  -2   5  16        0.42        1.31      2.35 o
  -1   5  16       66.53       71.00      1.71 o
   0   5  16       11.28       12.53      2.19 o
   1   5  16        0.04        0.84      1.19 o
   2   5  16       36.79       36.45      2.23 o
   3   5  16        0.95        1.89      1.58 o
   4   5  16        1.58        2.42      2.03 o
   5   5  16       42.82       47.03      4.18 o
   6   5  16        0.75        0.84      2.34 o
  -6   6  16       31.72        7.74      9.98 o
  -5   6  16        6.27       -1.08      3.86 o
  -4   6  16        3.86        2.49      3.34 o
  -3   6  16        5.41        4.10      2.76 o
  -2   6  16        0.91       -1.07      2.21 o
  -1   6  16       28.94       26.41      8.88 o
   0   6  16       11.43        7.17      1.95 o
   1   6  16        8.90        8.47      1.67 o
   2   6  16        0.73        0.08      1.01 o
   3   6  16        2.42        2.51      1.55 o
   4   6  16       27.52       29.24      2.54 o
   5   6  16        3.97        1.65      2.34 o
   6   6  16        0.34        1.12      2.13 o
  -5   7  16        5.75        1.44      2.83 o
  -4   7  16        8.19        5.51      4.94 o
  -3   7  16        0.69        1.31      2.58 o
  -2   7  16        0.09       -0.06      1.89 o
  -1   7  16       57.60       62.56      4.94 o
   0   7  16        4.90        1.43      2.35 o
   1   7  16       73.36       77.02      2.60 o
   2   7  16       33.71       35.27      2.88 o
   3   7  16       57.05       66.58      4.06 o
   4   7  16        0.76        1.73      1.79 o
   5   7  16        0.00       -1.16      1.99 o
  -4   8  16        4.40        0.91      3.27 o
  -3   8  16        3.06        1.63      2.91 o
  -2   8  16       11.66        5.85      3.46 o
  -1   8  16       48.19       35.30     12.03 o
   0   8  16        6.03        2.50      2.79 o
   1   8  16        1.61        3.02      2.81 o
   2   8  16       42.45       44.48      8.53 o
   3   8  16        0.07        2.19      1.92 o
  -1   9  16        4.08        5.23      3.64 o
   0   9  16        0.08        0.99      2.89 o
   1   9  16       38.66        0.87      6.05 o
  -7   0  17       47.88       43.14      4.24 o
  -5   0  17        1.59        1.53      1.86 o
  -3   0  17       82.82       73.36      3.32 o
  -1   0  17       49.87       53.20      3.28 o
   1   0  17       51.22       54.44      2.94 o
   3   0  17       31.59       33.99      3.57 o
   5   0  17       61.85       66.83      8.34 o
   7   0  17       15.54       22.65      5.45 o
  -8   1  17       23.58       18.99      3.27 o
  -7   1  17        4.80        2.75      1.95 o
  -6   1  17        0.68        2.09      1.51 o
  -5   1  17        1.08        1.66      1.07 o
  -4   1  17        1.22        1.68      1.03 o
  -3   1  17       14.20       14.74      1.88 o
  -2   1  17       48.69       52.64      2.52 o
  -1   1  17       87.12       91.75      3.02 o
   0   1  17       15.98       23.27      2.21 o
   1   1  17        0.76        2.34      1.75 o
   2   1  17        0.42       -0.01      1.52 o
   3   1  17       27.99       31.79      2.66 o
   4   1  17        1.14        1.89      1.03 o
   5   1  17       18.38       20.36      5.35 o
   6   1  17       35.09       40.00      6.01 o
   7   1  17        2.08       -0.92      2.65 o
  -7   2  17        6.63        4.94      2.36 o
  -6   2  17        0.14        1.50      1.79 o
  -5   2  17        0.20       -0.49      2.14 o
  -4   2  17        1.67        2.12      0.88 o
  -3   2  17       91.78       88.81      2.55 o
  -2   2  17      116.15      118.34      3.43 o
  -1   2  17        2.34        4.99      1.94 o
   0   2  17        1.32        0.87      1.36 o
   1   2  17        1.65        3.60      1.58 o
   2   2  17        1.21        1.17      1.58 o
   3   2  17        1.48        0.32      1.51 o
   4   2  17       39.02       38.33      2.32 o
   5   2  17        4.38        3.37      2.96 o
   6   2  17       11.22       15.62      3.76 o
   7   2  17        4.94        4.43      3.70 o
  -7   3  17        0.00        2.19      3.38 o
  -6   3  17       78.83       98.45      4.88 o
  -5   3  17        0.00        1.30      1.93 o
  -4   3  17       19.68       18.69      3.01 o
  -3   3  17       42.60       45.70      1.87 o
  -2   3  17       27.15       21.66      2.23 o
  -1   3  17       58.49       70.89      2.72 o
   0   3  17       77.68       78.20      2.49 o
   1   3  17       12.83       12.64      1.69 o
   2   3  17        8.91        7.74      1.59 o
   3   3  17        0.55        0.18      1.36 o
   4   3  17        6.31        6.53      1.59 o
   5   3  17       11.30        7.87      3.93 o
   6   3  17       52.67       60.79      5.10 o
   7   3  17       15.38       12.35      6.37 o
  -7   4  17        2.30        1.91      3.05 o
  -6   4  17        0.82       -0.38      2.08 o
  -5   4  17        2.46       -0.22      2.03 o
  -4   4  17       19.82       16.95      6.35 o
  -3   4  17        1.02        1.50      2.04 o
  -2   4  17        6.67        4.85      1.18 o
  -1   4  17        0.46        0.41      0.83 o
   0   4  17       43.37       46.30      2.27 o
   1   4  17       38.88       40.50      2.39 o
   2   4  17        8.70        6.15      1.58 o
   3   4  17        0.17       -0.13      1.27 o
   4   4  17       12.14       15.87      3.74 o
   5   4  17        0.06        0.19      1.58 o
   6   4  17       28.43        7.82      9.60 o
  -6   5  17       30.22       10.48     10.47 o
  -5   5  17        0.14        2.33      3.69 o
  -4   5  17       33.91       19.91     13.65 o
  -3   5  17        0.11        1.32      2.16 o
  -2   5  17        2.61        0.81      2.90 o
  -1   5  17       47.93       43.10      1.62 o
   0   5  17        0.22       -0.08      0.78 o
   1   5  17       14.06       13.17      1.67 o
   2   5  17       35.28       37.89      2.56 o
   3   5  17       59.70       68.98      3.49 o
   4   5  17        9.00        8.29      2.43 o
   5   5  17        0.00       -1.02      2.20 o
   6   5  17       16.87        6.74      5.45 o
  -5   6  17        0.54        0.49      2.56 o
  -4   6  17        0.00       -1.72      2.56 o
  -3   6  17       13.88        7.79      3.87 o
  -2   6  17       13.53       10.81      5.27 o
  -1   6  17        4.14       -1.21      2.92 o
   0   6  17       21.65        4.39      3.49 o
   1   6  17       99.06      107.22      3.46 o
   2   6  17        4.39        3.43      1.51 o
   3   6  17        0.44        0.37      1.13 o
   4   6  17        0.06        0.86      1.53 o
   5   6  17        0.14       -0.62      2.39 o
  -4   7  17        0.62        0.50      2.40 o
  -3   7  17       13.31       10.86      5.37 o
  -2   7  17       42.80       29.72      8.64 o
  -1   7  17        4.61        3.98      3.00 o
   0   7  17        0.87        2.39      2.64 o
   1   7  17       27.10        9.75      8.83 o
   2   7  17        0.80        1.15      1.50 o
   3   7  17       37.70       50.42      4.78 o
   4   7  17        4.74        4.84      2.14 o
  -3   8  17        0.14       -0.71      4.70 o
  -2   8  17       13.89       10.55      4.39 o
  -1   8  17        7.67        6.19      3.48 o
   0   8  17        0.53       -1.60      2.84 o
   1   8  17        0.00       -0.57      2.37 o
   2   8  17        0.63        1.24      4.53 o
  -6   0  18       44.80       46.39      3.46 o
  -4   0  18        2.38        2.94      2.51 o
  -2   0  18       33.47       24.85      2.65 o
   0   0  18        5.77        8.53      2.07 o
   2   0  18       19.51       24.47      3.48 o
   4   0  18       33.68       36.61      3.21 o
   6   0  18       77.79       90.92     10.48 o
  -7   1  18        0.53        0.69      1.69 o
  -6   1  18        2.77        5.77      2.62 o
  -5   1  18        2.87        5.83      1.26 o
  -4   1  18        0.01        1.36      0.94 o
  -3   1  18       28.18       25.71      1.90 o
  -2   1  18      217.26      227.12      4.11 o
  -1   1  18       39.80       47.34      2.38 o
   0   1  18      160.49      175.19      4.35 o
   1   1  18        1.08        2.02      1.64 o
   2   1  18        0.55        2.61      1.41 o
   3   1  18        0.37        1.34      1.26 o
   4   1  18       10.29        7.65      1.43 o
   5   1  18       65.39       79.59      7.87 o
   6   1  18       57.03       76.34      6.28 o
   7   1  18        0.23        1.08      2.80 o
  -7   2  18       33.52       35.32      3.84 o
  -6   2  18        0.18        2.11      2.49 o
  -5   2  18        0.22        0.93      1.92 o
  -4   2  18       11.38        8.23      1.29 o
  -3   2  18       10.88       10.81      1.49 o
  -2   2  18        2.47        2.43      1.36 o
  -1   2  18       22.09       29.56      2.39 o
   0   2  18      114.93      125.95      3.72 o
   1   2  18        3.86        3.24      1.82 o
   2   2  18       20.37       15.10      3.70 o
   3   2  18        6.70        6.67      1.43 o
   4   2  18        0.95        0.18      0.98 o
   5   2  18        0.75        1.24      2.76 o
   6   2  18       10.18        5.99      3.67 o
  -7   3  18       48.00       63.84     10.72 o
  -6   3  18       13.75       16.11      3.30 o
  -5   3  18        0.01        1.75      2.15 o
  -4   3  18       12.26        9.14      2.96 o
  -3   3  18        0.03        0.14      0.47 o
  -2   3  18        0.69        1.41      1.42 o
  -1   3  18       49.42       56.26      2.67 o
   0   3  18       31.19       39.58      2.21 o
   1   3  18       54.57       55.42      2.67 o
   2   3  18        8.28        4.63      1.84 o
   3   3  18        6.27        6.48      1.79 o
   4   3  18        0.67        0.15      0.79 o
   5   3  18        0.98       -0.82      2.19 o
   6   3  18       54.73       67.30      5.46 o
  -6   4  18        0.74       -1.17      2.26 o
  -5   4  18       30.51        8.33      9.25 o
  -4   4  18        3.55        0.93      1.96 o
  -3   4  18        0.09        0.37      1.86 o
  -2   4  18       14.13        7.39      3.24 o
  -1   4  18       40.36       40.53      1.77 o
   0   4  18       40.08       40.62      4.97 o
   1   4  18       48.96       48.95      2.48 o
   2   4  18       58.81       61.15      2.92 o
   3   4  18        0.94        2.79      1.87 o
   4   4  18        0.19        0.76      1.37 o
   5   4  18        0.00       -0.11      1.59 o
   6   4  18       10.11        2.94      3.30 o
  -5   5  18        5.98        4.53      2.89 o
  -4   5  18        3.19        1.24      2.25 o
  -3   5  18        1.39        3.28      2.94 o
  -2   5  18       16.78       12.66      5.60 o
  -1   5  18        6.29        4.06      3.02 o
   0   5  18        6.80        2.61      1.63 o
   1   5  18        0.95       -0.05      1.01 o
   2   5  18       17.77       18.39      2.07 o
   3   5  18        4.59        5.58      1.97 o
   4   5  18        0.35       -1.62      2.24 o
   5   5  18        9.83        3.88      3.40 o
  -5   6  18        0.43        1.19      4.24 o
  -4   6  18       10.61        4.98      3.58 o
  -3   6  18        0.28        1.95      2.64 o
  -2   6  18        7.65        5.73      3.28 o
  -1   6  18        0.79        1.38      2.47 o
   0   6  18       15.14        7.48      5.86 o
   1   6  18        0.47        1.24      1.59 o
   2   6  18       25.11       32.29      2.71 o
   3   6  18       12.15       10.31      2.31 o
   4   6  18        0.86        0.65      2.14 o
  -3   7  18        3.84        2.45      2.98 o
  -2   7  18        0.49       -0.43      2.37 o
  -1   7  18        7.81        2.63      2.91 o
   0   7  18        8.30        6.76      5.78 o
   1   7  18       15.55        5.11      5.95 o
   2   7  18        0.20        2.14      1.64 o
   3   7  18       11.01        9.41      2.74 o
  -5   0  19        6.27        3.71      1.75 o
  -3   0  19       99.33       88.41      6.53 o
  -1   0  19        3.89        3.98      1.86 o
   1   0  19       70.39       73.89      4.14 o
   3   0  19        0.00        0.76      1.50 o
   5   0  19      214.94      262.16     15.56 o
  -6   1  19        0.60        2.13      2.13 o
  -5   1  19        0.45        0.63      1.64 o
  -4   1  19        1.43        2.16      1.08 o
  -3   1  19        0.00       -1.14      1.14 o
  -2   1  19       36.73       45.47      2.52 o
  -1   1  19        1.17        0.38      1.30 o
   0   1  19        3.01        4.64      1.75 o
   1   1  19       26.17       32.13      3.01 o
   2   1  19        0.30        1.30      1.28 o
   3   1  19        0.32        0.82      1.27 o
   4   1  19       15.19       13.63      5.04 o
   5   1  19       39.59       47.38      6.09 o
   6   1  19        3.53        7.61      3.99 o
  -6   2  19        5.39        3.37      2.22 o
  -5   2  19        5.19        5.08      2.50 o
  -4   2  19        0.09       -0.60      1.78 o
  -3   2  19        1.92        3.47      1.61 o
  -2   2  19       41.53       46.12      3.69 o
  -1   2  19       18.22       14.06      2.19 o
   0   2  19       12.68       10.06      2.14 o
   1   2  19        2.56        1.85      1.58 o
   2   2  19        1.83        0.45      1.59 o
   3   2  19        5.32        2.99      1.31 o
   4   2  19        9.67        5.58      3.33 o
   5   2  19       51.99       52.76     15.49 o
   6   2  19        0.09        1.05      2.88 o
  -6   3  19       14.03       19.21      3.32 o
  -5   3  19        1.65        6.14      3.40 o
  -4   3  19       22.56       16.06      7.21 o
  -3   3  19       14.04       10.40      2.69 o
  -2   3  19        3.16        0.29      0.96 o
  -1   3  19        2.92        2.00      1.15 o
   0   3  19        6.26        3.17      1.53 o
   1   3  19        3.09        2.50      1.83 o
   2   3  19       12.34        8.27      2.01 o
   3   3  19       24.41       21.14      2.51 o
   4   3  19        1.78        1.34      1.63 o
   5   3  19        7.76        6.11      3.09 o
  -5   4  19        0.01       -1.78      2.35 o
  -4   4  19       12.60        2.59      2.45 o
  -3   4  19       17.75       16.37      6.68 o
  -2   4  19       18.06        3.90      2.87 o
  -1   4  19       25.40       23.07      4.68 o
   0   4  19       11.61       10.51      3.64 o
   1   4  19        5.92        6.18      1.67 o
   2   4  19       52.83       59.59      3.20 o
   3   4  19        1.10        1.89      1.84 o
   4   4  19        0.09        1.43      1.50 o
   5   4  19       35.54       35.59      7.54 o
  -4   5  19        4.61        1.79      2.46 o
  -3   5  19        4.22        1.71      2.61 o
  -2   5  19        6.76        6.20      3.95 o
  -1   5  19        3.01        1.27      2.27 o
   0   5  19        7.99        3.55      2.86 o
   1   5  19        1.95        2.98      1.67 o
   2   5  19        2.58        4.00      1.66 o
   3   5  19       14.19       19.29      2.65 o
   4   5  19        6.33        7.35      2.58 o
  -3   6  19        3.37        2.13      2.80 o
  -2   6  19        3.19        2.01      3.13 o
  -1   6  19       29.35       13.65     10.43 o
   0   6  19        0.68       -0.36      2.02 o
   1   6  19        3.54        2.95      2.67 o
   2   6  19       36.54       40.94      2.65 o
   3   6  19        0.93        0.76      1.71 o
  -1   7  19        6.74        2.65      3.03 o
   0   7  19        1.20        0.51      2.38 o
   1   7  19       11.23        5.02      3.69 o
  -6   0  20        8.00        7.77      6.77 o
  -4   0  20        1.63        4.66      2.03 o
  -2   0  20       58.02       62.97      3.76 o
   0   0  20      200.77      222.11      6.18 o
   2   0  20        0.20        0.37      1.52 o
   4   0  20        2.11        3.53      4.92 o
  -5   1  20        2.93        5.24      2.06 o
  -4   1  20        3.96        9.17      2.64 o
  -3   1  20        3.13        2.61      1.35 o
  -2   1  20       10.43        9.13      1.85 o
  -1   1  20        2.46        1.69      1.54 o
   0   1  20       22.27       25.09      4.67 o
   1   1  20        0.01        0.36      1.39 o
   2   1  20        0.00       -0.20      1.20 o
   3   1  20        2.32        2.81      1.76 o
   4   1  20        3.44        6.51      3.80 o
   5   1  20       10.94       10.76      5.75 o
  -5   2  20        1.57        6.27      3.71 o
  -4   2  20        0.03       -2.47      2.47 o
  -3   2  20        0.70        3.00      2.11 o
  -2   2  20       10.97        7.12      2.29 o
  -1   2  20       18.78       19.89      4.44 o
   0   2  20       34.12       36.63      5.98 o
   1   2  20        4.77        3.86      2.57 o
   2   2  20        4.14        3.94      1.95 o
   3   2  20       10.64        6.49      1.59 o
   4   2  20        0.04        1.73      2.69 o
   5   2  20       24.66       12.26      5.67 o
  -5   3  20        0.50        0.49      2.53 o
  -4   3  20       20.14        8.44      7.34 o
  -3   3  20        2.45        2.57      2.64 o
  -2   3  20       18.06        8.67      5.72 o
  -1   3  20        8.40        5.96      2.06 o
   0   3  20       35.07       39.32      2.34 o
   1   3  20      174.93      185.67      4.44 o
   2   3  20        0.02        0.28      1.37 o
   3   3  20        0.40        1.90      1.77 o
   4   3  20        0.48        0.70      1.97 o
  -4   4  20        0.10       -0.71      2.09 o
  -3   4  20        4.66        4.09      2.82 o
  -2   4  20       10.31        3.76      3.81 o
  -1   4  20        0.06        1.00      2.43 o
   0   4  20        0.04       -1.54      1.80 o
   1   4  20        9.73        4.92      1.69 o
   2   4  20       21.21       28.86      2.44 o
   3   4  20        2.65        3.39      2.15 o
   4   4  20        0.29        1.48      2.29 o
  -3   5  20        0.59       -3.37      3.37 o
  -2   5  20        8.78        2.13      2.88 o
  -1   5  20        0.09        0.67      3.85 o
   0   5  20        0.33        0.62      2.28 o
   1   5  20        0.42       -1.69      1.75 o
   2   5  20        0.68       -0.14      1.09 o
   3   5  20        3.48        6.80      2.30 o
  -1   6  20       13.53        7.25      5.82 o
   0   6  20       14.42        8.65      4.74 o
   1   6  20        8.97        1.68      2.58 o
  -5   0  21        1.03       -0.15      4.07 o
  -3   0  21       10.03        5.31      2.30 o
  -1   0  21       63.70       65.59      4.28 o
   1   0  21        8.77        9.47      2.97 o
   3   0  21        7.31        3.85      2.68 o
  -4   1  21        2.11        1.69      1.90 o
  -3   1  21       21.72       24.51      4.79 o
  -2   1  21       15.77       11.27      1.93 o
  -1   1  21       27.91       17.28      3.91 o
   0   1  21        6.30        3.27      1.77 o
   1   1  21        0.51       -0.84      1.74 o
   2   1  21        9.05        4.39      2.03 o
   3   1  21       17.49       12.95      5.06 o
   4   1  21       14.80        5.39      6.83 o
  -4   2  21        5.99       10.36      2.66 o
  -3   2  21        2.57        2.96      2.56 o
  -2   2  21       11.07        4.12      3.19 o
  -1   2  21       32.24       33.76      3.38 o
   0   2  21        4.85        1.08      1.78 o
   1   2  21        9.12        4.06      2.25 o
   2   2  21        1.85        2.44      1.74 o
   3   2  21        0.05       -0.36      1.51 o
   4   2  21        0.03       -1.09      2.39 o
  -4   3  21        1.31        6.28      3.85 o
  -3   3  21        2.17        1.65      2.70 o
  -2   3  21        6.87        6.55      5.06 o
  -1   3  21        3.79        4.77      4.42 o
   0   3  21        9.80        6.48      2.11 o
   1   3  21       39.98       44.98      5.35 o
   2   3  21        0.17        0.05      1.23 o
   3   3  21        0.80        1.74      1.85 o
  -3   4  21        3.40        1.13      2.67 o
  -2   4  21       12.33        4.48      3.09 o
  -1   4  21        3.39        3.89      2.70 o
   0   4  21        1.94        2.64      2.54 o
   1   4  21        0.02        1.71      1.93 o
   2   4  21        0.12        1.67      1.79 o
  -1   5  21        1.42        0.44      3.12 o
   0   5  21        0.90        4.73      6.09 o
  -2   0  22        7.66        4.14      2.49 o
   0   0  22       43.53       49.80      4.75 o
   2   0  22        3.12       -0.11      2.30 o
  -3   1  22        1.50        0.90      3.20 o
  -2   1  22        0.78        0.09      1.03 o
  -1   1  22        0.09        2.28      1.73 o
   0   1  22        5.05        0.78      1.70 o
   1   1  22       10.07        5.62      1.97 o
   2   1  22        0.41        0.88      1.53 o
   3   1  22        0.21        0.43      2.72 o
  -3   2  22       32.20       30.22      9.97 o
  -2   2  22        0.77        4.89      2.44 o
  -1   2  22        8.69        1.79      1.76 o
   0   2  22        0.71        0.56      1.75 o
   1   2  22        0.65       -0.18      1.22 o
   2   2  22        3.93        4.70      2.09 o
  -2   3  22       33.82       37.19     13.15 o
  -1   3  22        5.23       -0.48      2.42 o
   0   3  22        0.73        0.78      1.51 o
   1   3  22       10.82        5.00      2.63 o
 
